# Supplementary material for: Large Scale Gene Expression Meta-Analysis Reveals Tissue-Specific, Sex-Biased Gene Expression in Humans
Source: Front Genet. 2016 Oct 13;7:183. doi: 10.3389/fgene.2016.00183 (PMC5062749; doi:10.3389/fgene.2016.00183)
Supplement: Table S2 — Differential gene expression analysis results with genes on the Y chromosome removed from the analysis. A list of sex-biased genes with the Y chromosome genes removed from the analysis. A fold change > 0 indicates the gene is expressed more highly in males and a fold change < 0 indicates the gene is expressed more highly in females. [file Table2.XLSX]

## Sheet: Nucleus Accumbens
Ensembl	Symbol	Chromosome	n.studies	logFC	AveExpr	p.value	adj.p.value
ENSG00000231015		X	1	-4.55433	7.11366	1.64349e-111	3.27005e-107
ENSG00000147050	KDM6A	X	1	-0.417177	6.22338	3.12638e-11	2.07352e-07
ENSG00000182378	PLCXD1	X	1	0.501415	7.99995	2.81425e-10	1.39988e-06
ENSG00000185885	IFITM1	11	1	-0.770007	9.0897	1.59387e-08	5.68059e-05
ENSG00000134817	APLNR	11	1	-0.525528	7.83722	1.713e-08	5.68059e-05
ENSG00000240583	AQP1	7	1	-0.826063	9.11682	5.52748e-08	0.000157115
ENSG00000149131	SERPING1	11	1	-0.493176	7.00714	1.77554e-07	0.000441598
ENSG00000182326	C1S	12	1	-0.499003	7.15122	2.82701e-07	0.000624988
ENSG00000106565	TMEM176B	7	1	-0.451945	6.9287	4.27362e-07	0.000764845
ENSG00000142089	IFITM3	11	1	-0.670637	10.5929	4.72091e-07	0.000764845
ENSG00000169093	ASMTL	X	1	0.31111	7.14134	4.99723e-07	0.000764845
ENSG00000072501	SMC1A	X	1	-0.532604	6.02774	6.2123e-07	0.000882901
ENSG00000111341	MGP	12	1	-0.37942	6.45696	8.14797e-07	0.0010808
ENSG00000188153	COL4A5	X	1	-0.781599	6.73578	1.00678e-06	0.00122025
ENSG00000078295	ADCY2	5	1	-0.444695	9.13451	1.04259e-06	0.00122025
ENSG00000265972	TXNIP	1	1	-0.714526	8.27405	1.51875e-06	0.00167881
ENSG00000185201	IFITM2	11	1	-0.671529	9.12546	1.75053e-06	0.00177014
ENSG00000169282	KCNAB1	3	1	0.77568	8.65063	1.7793e-06	0.00177014
ENSG00000047457	CP	3	1	-0.571834	6.71355	2.09352e-06	0.0018296
ENSG00000182541	LIMK2	22	1	-0.317939	5.36444	2.40668e-06	0.00195026
ENSG00000163220	S100A9	1	1	-0.495763	5.51656	2.45044e-06	0.00195026
ENSG00000205403	CFI	4	1	-0.225312	5.97218	3.76031e-06	0.0027231
ENSG00000168309	FAM107A	3	1	-0.486445	10.3306	3.96223e-06	0.0027231
ENSG00000132470	ITGB4	17	1	-0.459423	7.77634	3.96894e-06	0.0027231
ENSG00000134769	DTNA	18	1	-0.694262	7.61558	5.0184e-06	0.00311207
ENSG00000102755	FLT1	13	1	-0.348648	7.07513	5.14856e-06	0.00311207
ENSG00000142156	COL6A1	21	1	-0.286604	8.79837	5.28757e-06	0.00311207
ENSG00000130021	HDHD1	X	1	-0.314826	6.87428	5.34248e-06	0.00311207
ENSG00000168710	AHCYL1	1	1	-0.399862	10.4274	5.47431e-06	0.00311207
ENSG00000233841	HLA-C	6	1	-0.434298	10.2399	5.69668e-06	0.00314852
ENSG00000276437	MIR6891	6	1	-0.452624	10.3653	5.85541e-06	0.00314879
ENSG00000159403	C1R	12	1	-0.450822	6.65631	6.71587e-06	0.00351647
ENSG00000138061	CYP1B1	2	1	-0.393218	6.88813	7.2e-06	0.00367329
ENSG00000174938	SEZ6L2	16	1	0.335229	8.60055	8.07535e-06	0.0038355
ENSG00000162747	FCGR3B	1	1	-0.305501	5.97142	8.09625e-06	0.0038355
ENSG00000154803	FLCN	17	1	-0.38731	7.81396	8.33083e-06	0.00385485
ENSG00000182492	BGN	X	1	-0.374783	7.14571	8.86183e-06	0.00400736
ENSG00000198959	TGM2	20	1	-0.406459	7.49248	1.05418e-05	0.0046611
ENSG00000116741	RGS2	1	1	0.586783	9.52002	1.15491e-05	0.00493542
ENSG00000158710	TAGLN2	1	1	-0.320427	7.87324	1.16583e-05	0.00493542
ENSG00000176533	GNG7	19	1	0.525159	7.95548	1.40367e-05	0.00558577
ENSG00000233904	HLA-E	6	1	-0.355145	9.01783	1.47889e-05	0.00568922
ENSG00000100300	TSPO	22	1	-0.271934	6.97155	1.48686e-05	0.00568922
ENSG00000154734	ADAMTS1	21	1	-0.528016	7.22547	1.56799e-05	0.00588646
ENSG00000183943	PRKX	X	1	-0.198038	5.00588	1.65345e-05	0.00609236
ENSG00000155850	SLC26A2	5	1	-0.331374	5.71881	1.75503e-05	0.00634907
ENSG00000204632	HLA-G	6	1	-0.316842	9.15092	1.82696e-05	0.00649125
ENSG00000164039	BDH2	4	1	-0.412627	7.19933	1.92499e-05	0.00671957
ENSG00000168066	SF1	11	1	-0.393806	5.87988	2.01166e-05	0.00690104
ENSG00000053438	NNAT	20	1	0.46861	10.4418	2.07956e-05	0.00701305
ENSG00000133800	LYVE1	11	1	-0.196017	4.96771	2.19767e-05	0.00728785
ENSG00000133321	RARRES3	11	1	-0.458723	6.63905	2.24117e-05	0.00731024
ENSG00000135424	ITGA7	12	1	-0.27243	8.5536	2.29559e-05	0.007367
ENSG00000224156	TUBB	6	1	-0.223935	9.12645	2.46529e-05	0.00766437
ENSG00000163513	TGFBR2	3	1	-0.292161	5.99976	2.61438e-05	0.00785704
ENSG00000131981	LGALS3	14	1	-0.444015	8.80914	2.75376e-05	0.00785704
ENSG00000011465	DCN	12	1	-0.311352	8.50088	2.75978e-05	0.00785704
ENSG00000168610	STAT3	17	1	-0.371819	9.01019	2.81734e-05	0.00785704
ENSG00000122729	ACO1	9	1	-0.221968	7.81743	2.82175e-05	0.00785704
ENSG00000214274	ANG	14	1	-0.183378	5.14665	2.82807e-05	0.00785704
ENSG00000157087	ATP2B2	3	1	0.586295	7.03915	2.84318e-05	0.00785704
ENSG00000182718	ANXA2	15	1	-0.32496	8.23976	3.4237e-05	0.00922108
ENSG00000119638	NEK9	14	1	-0.214685	7.6895	3.42946e-05	0.00922108
ENSG00000103316	CRYM	16	1	0.488914	10.8011	3.58403e-05	0.00939337
ENSG00000206503	HLA-A	6	1	-0.345784	10.1071	3.65277e-05	0.00943885
ENSG00000133424	LARGE	22	1	0.253276	8.49713	3.80663e-05	0.0095874
ENSG00000215301	DDX3X	X	1	-0.461584	9.64148	4.08689e-05	0.0101314
ENSG00000169635	HIC2	22	1	-0.386349	6.65316	4.30872e-05	0.010455
ENSG00000165507	C10orf10	10	1	-0.705785	6.90012	4.37905e-05	0.0104976
ENSG00000113657	DPYSL3	5	1	-0.308719	9.2625	4.56185e-05	0.0106659
ENSG00000100243	CYB5R3	22	1	-0.21305	9.81903	4.61009e-05	0.0106659
ENSG00000105397	TYK2	19	1	-0.193879	6.91343	4.7437e-05	0.0108486
ENSG00000197872	FAM49A	2	1	0.267105	8.0971	4.83181e-05	0.0108486
ENSG00000163453	IGFBP7	4	1	-0.40131	9.55069	4.88375e-05	0.0108486
ENSG00000160271	RALGDS	9	1	-0.32755	9.37603	4.90713e-05	0.0108486
ENSG00000006210	CX3CL1	16	1	0.330653	8.12443	5.02969e-05	0.0109973
ENSG00000188994	ZNF292	6	1	-0.372676	8.1638	5.27344e-05	0.0113839
ENSG00000026508	CD44	11	1	-0.780615	7.0856	5.32094e-05	0.0113839
ENSG00000102265	TIMP1	X	1	-0.598534	8.08922	5.49591e-05	0.0116332
ENSG00000002586	CD99	X	1	0.383443	7.87275	5.68754e-05	0.0119121
ENSG00000056998	GYG2	X	1	-0.22036	5.37055	5.95205e-05	0.0120082
ENSG00000079215	SLC1A3	5	1	-0.430639	11.1189	5.97482e-05	0.0120082
ENSG00000155380	SLC16A1	1	1	-0.562724	8.40778	6.10908e-05	0.0121552
ENSG00000121064	SCPEP1	17	1	-0.194908	7.88154	6.48359e-05	0.0126567
ENSG00000021645	NRXN3	14	1	0.254974	6.34447	6.53133e-05	0.0126567
ENSG00000119471	HSDL2	9	1	-0.504894	6.77139	6.55196e-05	0.0126567
ENSG00000163430	FSTL1	3	1	-0.311068	8.2774	6.62049e-05	0.0126661
ENSG00000131095	GFAP	17	1	-0.403665	12.6992	6.87773e-05	0.013033
ENSG00000112079	STK38	6	1	-0.221817	6.5819	7.16407e-05	0.0133218
ENSG00000163191	S100A11	1	1	-0.366515	6.53171	7.43343e-05	0.0136947
ENSG00000184113	CLDN5	22	1	-0.362707	7.99974	7.52752e-05	0.0137408
ENSG00000117151	CTBS	1	1	-0.205962	6.27491	7.79392e-05	0.0139877
ENSG00000197568	HHLA3	1	1	-0.276024	5.84546	7.80336e-05	0.0139877
ENSG00000133048	CHI3L1	1	1	-1.20464	8.10686	8.33702e-05	0.0145812
ENSG00000136750	GAD2	10	1	0.215239	6.9727	8.35432e-05	0.0145812
ENSG00000069424	KCNAB2	1	1	0.30304	6.87345	9.0744e-05	0.0155193
ENSG00000148737	TCF7L2	10	1	-0.611938	6.64889	9.12581e-05	0.0155193
ENSG00000152137	HSPB8	12	1	-0.391697	9.75373	9.2974e-05	0.0156771
ENSG00000135926	TMBIM1	2	1	-0.350047	7.84107	9.49188e-05	0.0158706
ENSG00000077080	ACTL6B	7	1	0.401131	6.95448	9.76942e-05	0.0161985
ENSG00000131724	IL13RA1	X	1	-0.311983	6.56341	9.96085e-05	0.0162708
ENSG00000110799	VWF	12	1	-0.420149	8.17254	9.97658e-05	0.0162708
ENSG00000006757	PNPLA4	X	1	-0.227824	7.43344	0.000103617	0.0166263
ENSG00000075340	ADD2	2	1	0.371775	7.71721	0.000106003	0.0168731
ENSG00000111218	PRMT8	12	1	0.366926	6.81419	0.000109314	0.017262
ENSG00000111348	ARHGDIB	12	1	-0.365711	7.1441	0.000110967	0.0173851
ENSG00000068831	RASGRP2	11	1	0.268085	6.33707	0.000112483	0.017485
ENSG00000196136	SERPINA3	14	1	-0.810099	8.47674	0.00011594	0.017772
ENSG00000226248	CLIC1	6	1	-0.282845	7.28423	0.000116116	0.017772
ENSG00000213853	EMP2	16	1	-0.258412	6.80147	0.000119719	0.0181835
ENSG00000144749	LRIG1	3	1	-0.512961	8.48475	0.000123716	0.0185628
ENSG00000102900	NUP93	16	1	0.242192	7.80109	0.000126269	0.0185628
ENSG00000136267	DGKB	7	1	0.608741	7.68497	0.000128113	0.0185628
ENSG00000261371	PECAM1	17	1	-0.334393	6.77835	0.000128357	0.0185628
ENSG00000275214	IFI27	14	1	-0.447561	7.91918	0.000128695	0.0185628
ENSG00000116747	TROVE2	1	1	-0.282046	8.95453	0.000130343	0.0186578
ENSG00000164106	SCRG1	4	1	-0.400609	9.71614	0.000139514	0.0198202
ENSG00000177511	ST8SIA3	18	1	0.390158	5.29792	0.000142178	0.0198202
ENSG00000148384	INPP5E	9	1	-0.170274	8.04481	0.000144198	0.0198202
ENSG00000177575	CD163	12	1	-0.453567	6.73876	0.000145152	0.0198202
ENSG00000121310	ECHDC2	1	1	-0.237327	8.25278	0.00014525	0.0198202
ENSG00000144834	TAGLN3	3	1	0.329733	10.4146	0.000146433	0.0198202
ENSG00000154589	LY96	8	1	-0.282032	5.06974	0.000148675	0.0199878
ENSG00000231631	PSMB8	6	1	-0.239564	6.03306	0.00015016	0.0200519
ENSG00000112541	PDE10A	6	1	0.387147	5.36175	0.000152321	0.0202048
ENSG00000102595	UGGT2	13	1	-0.169488	6.21722	0.00015662	0.0205114
ENSG00000226067	LINC00623	1	1	-0.158712	8.16476	0.000156815	0.0205114
ENSG00000064601	CTSA	20	1	-0.185928	8.56897	0.000158822	0.0205114
ENSG00000171617	ENC1	5	1	0.389555	10.2655	0.000159377	0.0205114
ENSG00000077522	ACTN2	1	1	0.303775	8.91833	0.000160817	0.0205114
ENSG00000135404	CD63	12	1	-0.259368	9.86954	0.000163125	0.020651
ENSG00000143546	S100A8	1	1	-1.13191	6.53087	0.000170351	0.0213174
ENSG00000060237	WNK1	12	1	-0.245566	5.12988	0.000172136	0.0213864
ENSG00000074181	NOTCH3	19	1	-0.298388	7.94654	0.000175494	0.0214222
ENSG00000178568	ERBB4	2	1	0.142766	5.27909	0.000179437	0.021584
ENSG00000187730	GABRD	1	1	0.430949	7.67517	0.000179538	0.021584
ENSG00000196576	PLXNB2	22	1	-0.272376	7.79521	0.000180074	0.021584
ENSG00000163221	S100A12	1	1	-0.417327	5.88138	0.000189482	0.0225756
ENSG00000213983	AP1G2	14	1	-0.275389	7.82475	0.000201445	0.0237168
ENSG00000143772	ITPKB	1	1	-0.338976	8.96972	0.000204643	0.0239517
ENSG00000169908	TM4SF1	3	1	-0.496332	7.09205	0.000205886	0.0239562
ENSG00000104723	TUSC3	8	1	0.354557	6.29592	0.000210676	0.0242904
ENSG00000117152	RGS4	1	1	0.457055	8.42105	0.0002112	0.0242904
ENSG00000100979	PLTP	20	1	-0.371896	8.1136	0.000218878	0.0249044
ENSG00000117318	ID3	1	1	-0.32289	5.98855	0.000219042	0.0249044
ENSG00000183036	PCP4	21	1	0.408204	12.7676	0.000223008	0.025092
ENSG00000181195	PENK	8	1	0.69156	11.7467	0.000223213	0.025092
ENSG00000158195	WASF2	1	1	-0.273436	8.06075	0.000234063	0.0258872
ENSG00000078246	TULP3	12	1	-0.207117	7.82146	0.000235134	0.0258872
ENSG00000149591	TAGLN	11	1	-0.407329	6.85104	0.000236179	0.0258872
ENSG00000197324	LRP10	14	1	-0.255955	8.08611	0.000236793	0.0258872
ENSG00000114698	PLSCR4	3	1	-0.596715	7.93227	0.00023868	0.0259509
ENSG00000242711	PSMB9	6	1	-0.233172	6.30104	0.000241992	0.0261681
ENSG00000101868	POLA1	X	1	-0.183068	6.7829	0.00024486	0.026199
ENSG00000215788	TNFRSF25	1	1	-0.277106	6.38589	0.000244912	0.026199
ENSG00000157680	DGKI	7	1	0.393945	7.64753	0.000247471	0.0263311
ENSG00000171885	AQP4	18	1	-0.604865	9.41078	0.000257658	0.0272692
ENSG00000112200	ZNF451	6	1	-0.347253	7.31884	0.000262699	0.0273668
ENSG00000124688	MAD2L1BP	6	1	0.164201	6.72748	0.000262706	0.0273668
ENSG00000185052	SLC24A3	20	1	0.328904	8.00836	0.000269518	0.0277595
ENSG00000101158	NELFCD	20	1	-0.256231	8.05923	0.000270661	0.0277595
ENSG00000164035	EMCN	4	1	-0.160273	6.08516	0.000273432	0.0277941
ENSG00000108639	SYNGR2	17	1	-0.259482	8.06054	0.000275626	0.0277941
ENSG00000006530	AGK	7	1	0.235912	8.74087	0.000276586	0.0277941
ENSG00000273686	B2M	15	1	-0.342323	11.4466	0.000280067	0.0280025
ENSG00000166206	GABRB3	15	1	0.532063	6.4519	0.000281555	0.0280105
ENSG00000262418	PTPRC	1	1	-0.185315	6.65047	0.000284979	0.0281362
ENSG00000110079	MS4A4A	11	1	-0.254052	4.63592	0.000285647	0.0281362
ENSG00000105974	CAV1	7	1	-0.388481	6.44058	0.000290004	0.0283129
ENSG00000085276	MECOM	3	1	-0.183672	5.30783	0.000290287	0.0283129
ENSG00000135002	RFK	9	1	0.304845	8.18789	0.000293494	0.0284861
ENSG00000105516	DBP	19	1	0.258842	8.12417	0.000298825	0.0287679
ENSG00000132274	TRIM22	11	1	-0.385374	7.48785	0.00029929	0.0287679
ENSG00000112640	PPP2R5D	6	1	0.2545	6.05182	0.000307389	0.0292638
ENSG00000254087	LYN	8	1	-0.249359	5.80774	0.000310741	0.029442
ENSG00000072778	ACADVL	17	1	-0.267568	8.94745	0.000312361	0.0294552
ENSG00000118777	ABCG2	4	1	-0.429332	7.84971	0.000320854	0.029972
ENSG00000172638	EFEMP2	11	1	-0.240776	7.79675	0.000326261	0.0303346
ENSG00000157445	CACNA2D3	3	1	0.4685	7.56815	0.000329653	0.0305075
ENSG00000026103	FAS	10	1	-0.296582	5.39343	0.000343199	0.0314241
ENSG00000049759	NEDD4L	18	1	0.259137	6.92532	0.000343342	0.0314241
ENSG00000167202	TBC1D2B	15	1	-0.256947	7.65943	0.000344295	0.0314241
ENSG00000108679	LGALS3BP	17	1	-0.267854	7.94975	0.000346565	0.0314868
ENSG00000136147	PHF11	13	1	-0.210267	8.2782	0.000352915	0.031918
ENSG00000140575	IQGAP1	15	1	-0.209056	6.23862	0.000356478	0.0320944
ENSG00000147408	CSGALNACT1	8	1	-0.397694	7.48427	0.000365623	0.0327554
ENSG00000244405	ETV5	3	1	0.298014	8.62969	0.000367114	0.0327554
ENSG00000077092	RARB	3	1	0.284739	7.42057	0.000389655	0.0344576
ENSG00000169100	SLC25A6	X	1	0.264061	10.2937	0.000394321	0.034716
ENSG00000060718	COL11A1	1	1	-0.251305	5.8763	0.000396652	0.0347674
ENSG00000198265	HELZ	17	1	-0.202728	8.68284	0.000399932	0.0349011
ENSG00000137491	SLCO2B1	11	1	-0.233166	8.03965	0.00040716	0.0351968
ENSG00000010818	HIVEP2	6	1	0.411114	7.32262	0.000410091	0.0351968
ENSG00000170776	AKAP13	15	1	-0.218134	7.30396	0.00041073	0.0351968
ENSG00000104327	CALB1	8	1	0.706814	10.1892	0.000412165	0.0351968
ENSG00000100427	MLC1	22	1	-0.293905	8.81046	0.000418333	0.0354194
ENSG00000135862	LAMC1	1	1	-0.231101	7.13543	0.000421723	0.0355552
ENSG00000120885	CLU	8	1	-0.288239	12.2743	0.000425703	0.0357393
ENSG00000112245	PTP4A1	6	1	0.202466	8.82453	0.000434111	0.0362921
ENSG00000138413	IDH1	2	1	-0.269539	6.99672	0.000437604	0.036431
ENSG00000158270	COLEC12	18	1	-0.292848	7.20389	0.000451	0.0373898
ENSG00000079308	TNS1	2	1	-0.271979	8.43936	0.000460068	0.0379833
ENSG00000104375	STK3	8	1	-0.239841	5.5127	0.000473108	0.0388985
ENSG00000169220	RGS14	5	1	0.491927	7.16164	0.000476412	0.039009
ENSG00000221823	PPP3R1	2	1	0.475689	6.41574	0.000480225	0.03916
ENSG00000197249	SERPINA1	14	1	-0.336616	5.6258	0.00048303	0.039228
ENSG00000154822	PLCL2	3	1	0.308534	5.44685	0.000497413	0.0402318
ENSG00000110274	CEP164	11	1	-0.175736	7.1537	0.000502224	0.0404565
ENSG00000174059	CD34	1	1	-0.220332	7.12944	0.000506378	0.0406266
ENSG00000172340	SUCLG2	3	1	-0.325935	5.77241	0.0005115	0.0407092
ENSG00000115414	FN1	2	1	-0.335558	9.7874	0.000520072	0.0412266
ENSG00000119688	ABCD4	14	1	-0.207036	7.5932	0.000525639	0.0415025
ENSG00000155659	VSIG4	X	1	-0.346907	6.80911	0.000531714	0.0418163
ENSG00000165916	PSMC3	11	1	0.397945	8.61815	0.000534853	0.0418975
ENSG00000116678	LEPR	1	1	-0.288928	5.28491	0.000543592	0.0422508
ENSG00000125968	ID1	20	1	-0.47224	7.78946	0.000548453	0.0424614
ENSG00000273749	CYFIP1	15	1	-0.307692	8.81445	0.000552829	0.0424771
ENSG00000120913	PDLIM2	8	1	-0.255884	6.07374	0.000555262	0.0424771
ENSG00000135447	PPP1R1A	12	1	0.388766	10.0628	0.000557196	0.0424771
ENSG00000137962	ARHGAP29	1	1	-0.296386	6.87574	0.000563282	0.0427009
ENSG00000204642	HLA-F	6	1	-0.23046	8.55066	0.000573707	0.0430898
ENSG00000026025	VIM	10	1	-0.383583	10.6841	0.000573896	0.0430898
ENSG00000140995	DEF8	16	1	0.165927	6.84717	0.000583899	0.043676
ENSG00000109911	ELP4	11	1	-0.210577	7.0981	0.000589852	0.0438786
ENSG00000186642	PDE2A	11	1	0.202561	9.52454	0.000591273	0.0438786
ENSG00000188641	DPYD	1	1	-0.199987	4.93433	0.00060362	0.0443901
ENSG00000183690	EFHC2	X	1	-0.21636	5.55773	0.0006046	0.0443901
ENSG00000100106	TRIOBP	22	1	-0.22351	6.00607	0.000634178	0.0462207
ENSG00000113327	GABRG2	5	1	0.512345	8.29169	0.000651887	0.0471658
ENSG00000164924	YWHAZ	8	1	0.589737	10.0041	0.000660598	0.0475176
ENSG00000095397	DFNB31	9	1	-0.173412	7.27318	0.000661526	0.0475176
ENSG00000121691	CAT	11	1	-0.231277	7.72876	0.00066747	0.0477721
ENSG00000143819	EPHX1	1	1	-0.419448	9.37621	0.000675616	0.0480098
ENSG00000137802	MAPKBP1	15	1	-0.213353	8.81329	0.000701804	0.049517
ENSG00000110931	CAMKK2	12	1	0.314377	6.12517	0.000706546	0.0495753
ENSG00000185043	CIB1	15	1	-0.214923	8.22505	0.000711652	0.0495753
ENSG00000188313	PLSCR1	3	1	-0.393913	6.53556	0.000712597	0.0495753
ENSG00000145681	HAPLN1	5	1	0.190027	5.19239	0.000719934	0.0498111
ENSG00000164692	COL1A2	7	1	-0.16669	7.02338	0.000720994	0.0498111
ENSG00000211584	SLC48A1	12	1	-0.207154	9.03271	0.000728176	0.0499942
ENSG00000147588	PMP2	8	1	-0.492825	9.54538	0.000728839	0.0499942
ENSG00000117280	RAB29	1	1	-0.29823	5.85402	0.000733993	0.0499942
ENSG00000176915	ANKLE2	12	1	0.196591	6.46215	0.00073505	0.0499942
ENSG00000012232	EXTL3	8	1	0.190914	6.94167	0.000736207	0.0499942

## Sheet: Cerebellum
Ensembl	Symbol	Chromosome	n.studies	summary	se.summary	p.value	adj.p.value
ENSG00000214717	ZBED1	X	2	1.57607	0.11952	1.04792e-39	2.53042e-35
ENSG00000147050	KDM6A	X	2	-1.00719	0.0882001	3.34815e-30	4.04238e-26
ENSG00000101846	STS	X	2	-0.79311	0.0827705	9.51492e-22	7.65856e-18
ENSG00000197976	AKAP17A	X	2	0.606631	0.0675884	2.82409e-19	1.70483e-15
ENSG00000169249	ZRSR2	X	2	-0.757462	0.0909909	8.46152e-17	4.08641e-13
ENSG00000182378	PLCXD1	X	2	1.40191	0.172646	4.65515e-16	1.87347e-12
ENSG00000169084	DHRSX	X	1	0.831483	0.103941	1.24826e-15	4.30597e-12
ENSG00000172460	PRSS30P	16	1	-0.789132	0.103575	2.55737e-14	7.7191e-11
ENSG00000225470	JPX	X	1	-0.776701	0.103471	6.07402e-14	1.62966e-10
ENSG00000215301	DDX3X	X	2	-0.439228	0.0620468	1.45218e-12	3.50657e-09
ENSG00000124486	USP9X	X	2	-0.444191	0.0669965	3.3555e-11	6.89934e-08
ENSG00000213171	LINGO4	1	1	-0.386569	0.0583335	3.42867e-11	6.89934e-08
ENSG00000130021	HDHD1	X	2	-1.02038	0.158417	1.1863e-10	2.20352e-07
ENSG00000149531	FRG1BP	20	1	0.609396	0.102224	2.50102e-09	4.01769e-06
ENSG00000184995	IFNE	9	1	-0.425916	0.0715683	2.66215e-09	4.01769e-06
ENSG00000237125	HAND2-AS1	4	2	-0.567777	0.0953181	2.57451e-09	4.01769e-06
ENSG00000145335	SNCA	4	2	0.417507	0.0704057	3.02917e-09	4.30266e-06
ENSG00000169093	ASMTL	X	2	1.59982	0.273302	4.80785e-09	6.44974e-06
ENSG00000178458	H3F3AP6	4	1	0.236391	0.0410542	8.51055e-09	1.0816e-05
ENSG00000002586	CD99	X	2	0.791366	0.138648	1.14488e-08	1.38227e-05
ENSG00000169100	SLC25A6	X	1	1.12781	0.198219	1.27241e-08	1.46308e-05
ENSG00000235655	H3F3AP4	2	1	0.253821	0.0449945	1.68908e-08	1.85392e-05
ENSG00000269941		X	2	-0.531885	0.0951557	2.27559e-08	2.38907e-05
ENSG00000105664	COMP	19	2	-0.509472	0.0950132	8.22503e-08	8.27541e-05
ENSG00000259435	OR4N3P	15	1	-0.367078	0.0713724	2.70189e-07	0.000241639
ENSG00000276872		KI270727.1	1	-0.367078	0.0713724	2.70189e-07	0.000241639
ENSG00000279445		15	1	-0.367078	0.0713724	2.70189e-07	0.000241639
ENSG00000179796	LRRC3B	3	1	0.352043	0.0713304	7.99949e-07	0.00068987
ENSG00000261672		4	1	-0.491897	0.101521	1.26449e-06	0.00105288
ENSG00000213777		19	1	-0.490455	0.101514	1.3556e-06	0.00109112
ENSG00000120756	PLS1	3	2	-0.331736	0.068862	1.45435e-06	0.00113285
ENSG00000156113	KCNMA1	10	2	-0.261149	0.0543038	1.51662e-06	0.00114443
ENSG00000126012	KDM5C	X	2	-0.449361	0.0947109	2.08965e-06	0.00152905
ENSG00000157152	SYN2	3	2	0.315235	0.0666181	2.22342e-06	0.00153397
ENSG00000169224	GCSAML	1	1	-0.480416	0.101461	2.19049e-06	0.00153397
ENSG00000178445	GLDC	9	2	-0.43028	0.0946658	5.48701e-06	0.00368041
ENSG00000169306	IL1RAPL1	X	2	-0.421671	0.0946031	8.30104e-06	0.00541744
ENSG00000237759		1	1	-0.448247	0.101298	9.64177e-06	0.00612683
ENSG00000022556	NLRP2	19	2	-0.417765	0.0945988	1.00461e-05	0.00622005
ENSG00000236534	H3F3BP1	13	1	0.31398	0.0712394	1.04624e-05	0.00631586
ENSG00000123901	GPR83	11	1	0.313466	0.0712348	1.08021e-05	0.00636194
ENSG00000106263	EIF3B	7	2	-0.236728	0.0543181	1.31154e-05	0.00754043
ENSG00000100219	XBP1	22	1	0.301623	0.0712025	2.274e-05	0.0127698
ENSG00000117155	SSX2IP	1	2	0.311901	0.0738132	2.38359e-05	0.0130811
ENSG00000109906	ZBTB16	11	2	-0.238133	0.0566928	2.66425e-05	0.0139856
ENSG00000164742	ADCY1	7	2	0.279693	0.0665383	2.62836e-05	0.0139856
ENSG00000101974	ATP11C	X	1	0.24173	0.0580421	3.11717e-05	0.0156813
ENSG00000198034	RPS4X	X	2	-1.20378	0.289038	3.11627e-05	0.0156813
ENSG00000178028	DMAP1	1	1	-0.296006	0.071218	3.2338e-05	0.0156843
ENSG00000213185	FAM24B	10	1	0.420379	0.101165	3.24767e-05	0.0156843
ENSG00000215397	SCRT2	20	1	-0.419822	0.101163	3.32524e-05	0.015744
ENSG00000146233	CYP39A1	6	2	-0.283546	0.0687393	3.70825e-05	0.0172198
ENSG00000269096	CT45A3	X	1	-0.183432	0.0449058	4.41122e-05	0.0200977
ENSG00000112033	PPARD	6	2	-0.21965	0.0543352	5.28833e-05	0.0232177
ENSG00000197181	PIWIL2	8	2	0.229911	0.05687	5.28288e-05	0.0232177
ENSG00000105989	WNT2	7	2	-0.380225	0.094422	5.65244e-05	0.0243731
ENSG00000222036	POTEM	14	1	-0.164661	0.0409706	5.84486e-05	0.0247607
ENSG00000214922	HLA-F-AS1	6	2	-0.378794	0.0944215	6.02748e-05	0.0250941
ENSG00000204622	HLA-J	6	2	-0.378193	0.0944609	6.2361e-05	0.0255226
ENSG00000168556	ING2	4	2	0.274537	0.0687144	6.46027e-05	0.0259994
ENSG00000196507	TCEAL3	X	1	0.178315	0.0448885	7.11524e-05	0.0281658
ENSG00000115252	PDE1A	2	2	0.19551	0.0493415	7.42007e-05	0.0283241
ENSG00000134333	LDHA	11	2	0.373789	0.0944004	7.5071e-05	0.0283241
ENSG00000256006		11	2	0.373789	0.0944004	7.5071e-05	0.0283241
ENSG00000163041	H3F3A	1	1	0.227765	0.0580649	8.76009e-05	0.032543
ENSG00000163864	NMNAT3	3	1	-0.27818	0.0712368	9.42272e-05	0.0344743
ENSG00000269586	CT45A10	X	1	-0.159703	0.0409814	9.7403e-05	0.0351043
ENSG00000223383	HIST1H2APS6	13	1	-0.392868	0.101043	0.000101021	0.0358727
ENSG00000119986	AVPI1	10	2	-0.365351	0.0943734	0.000108241	0.0378795
ENSG00000107560	RAB11FIP2	10	2	0.253595	0.066526	0.000137861	0.0456019
ENSG00000165731	RET	10	2	-0.207072	0.054244	0.000134859	0.0456019
ENSG00000169174	PCSK9	1	1	-0.385392	0.101011	0.000135994	0.0456019
ENSG00000179673	RPRML	17	1	-0.385212	0.10101	0.000136963	0.0456019
ENSG00000102309	PIN4	X	2	-0.202218	0.0531509	0.000142031	0.0463463
ENSG00000147676	MAL2	8	1	0.383848	0.101005	0.000144518	0.0465292

## Sheet: Anterior Cingulate Cortex
Ensembl	Symbol	Chromosome	n.studies	summary	se.summary	p.value	adj.p.value
ENSG00000117155	SSX2IP	1	2	0.835264	0.0806333	3.81739e-25	8.10547e-21
ENSG00000198612	COPS8	2	2	0.77115	0.0934482	1.55557e-16	1.65147e-12
ENSG00000135070	ISCA1	9	2	0.894833	0.114541	5.61313e-15	3.97279e-11
ENSG00000164924	YWHAZ	8	2	0.843068	0.113817	1.28984e-13	6.84677e-10
ENSG00000166411	IDH3A	15	2	0.988351	0.134718	2.1937e-13	9.31576e-10
ENSG00000138757	G3BP2	4	2	0.830877	0.114012	3.15477e-13	1.11642e-09
ENSG00000155096	AZIN1	8	2	1.01854	0.141779	6.77014e-13	2.05358e-09
ENSG00000158813	EDA	X	2	-0.56695	0.079335	8.91682e-13	2.20647e-09
ENSG00000163539	CLASP2	3	2	0.763562	0.107005	9.62342e-13	2.20647e-09
ENSG00000174780	SRP72	4	2	0.696041	0.097687	1.03917e-12	2.20647e-09
ENSG00000005020	SKAP2	7	2	0.77392	0.109456	1.5427e-12	2.60109e-09
ENSG00000217416	ISCA1P1	5	2	1.00071	0.141619	1.59253e-12	2.60109e-09
ENSG00000227653	ISCA1P6	2	2	1.00071	0.141619	1.59253e-12	2.60109e-09
ENSG00000127957	PMS2P3	7	2	0.679994	0.0975178	3.10213e-12	4.70482e-09
ENSG00000114279	FGF12	3	2	0.929835	0.133705	3.54159e-12	5.01324e-09
ENSG00000147224	PRPS1	X	2	0.982873	0.141903	4.31739e-12	5.72944e-09
ENSG00000104723	TUSC3	8	2	0.750695	0.109273	6.42408e-12	8.02368e-09
ENSG00000084234	APLP2	11	2	0.540699	0.0789757	7.57313e-12	8.93335e-09
ENSG00000230551		5	2	0.547388	0.0805906	1.10431e-11	1.2341e-08
ENSG00000168824		4	2	0.769918	0.113528	1.18744e-11	1.26064e-08
ENSG00000145335	SNCA	4	2	0.703887	0.106201	3.40573e-11	3.44351e-08
ENSG00000081189	MEF2C	5	2	0.74809	0.113434	4.25439e-11	4.10606e-08
ENSG00000100030	MAPK1	22	2	0.771574	0.118214	6.71411e-11	5.94003e-08
ENSG00000117152	RGS4	1	2	0.904957	0.138609	6.62827e-11	5.94003e-08
ENSG00000135387	CAPRIN1	11	2	0.73213	0.112738	8.35277e-11	7.09417e-08
ENSG00000113712	CSNK1A1	5	2	0.501584	0.0780361	1.29645e-10	1.05875e-07
ENSG00000173726	TOMM20	1	2	0.892817	0.140373	2.0136e-10	1.58351e-07
ENSG00000080503	SMARCA2	9	2	0.725552	0.114854	2.66402e-10	2.02018e-07
ENSG00000118200	CAMSAP2	1	2	0.713772	0.113268	2.94513e-10	2.15634e-07
ENSG00000138078	PREPL	2	2	0.686941	0.109103	3.04898e-10	2.15797e-07
ENSG00000004961	HCCS	X	2	0.877855	0.140315	3.9421e-10	2.5114e-07
ENSG00000085365	SCAMP1	5	2	0.53078	0.0848815	4.02145e-10	2.5114e-07
ENSG00000165995	CACNB2	10	2	0.830155	0.132681	3.93056e-10	2.5114e-07
ENSG00000185651	UBE2L3	22	2	0.608592	0.097292	3.96712e-10	2.5114e-07
ENSG00000165678	GHITM	10	2	0.827064	0.132582	4.42786e-10	2.68619e-07
ENSG00000172236	TPSAB1	16	2	-0.538412	0.0864295	4.67939e-10	2.75993e-07
ENSG00000076554	TPD52	8	2	0.645614	0.104107	5.59526e-10	3.21092e-07
ENSG00000106367	AP1S1	7	2	0.807845	0.130458	5.92687e-10	3.31172e-07
ENSG00000082458	DLG3	X	2	0.599791	0.0971242	6.59524e-10	3.59068e-07
ENSG00000198034	RPS4X	X	2	-0.860596	0.140023	7.94123e-10	4.2154e-07
ENSG00000131089	ARHGEF9	X	2	0.857999	0.139823	8.44627e-10	4.37414e-07
ENSG00000108561	C1QBP	17	2	0.853112	0.139382	9.3183e-10	4.71085e-07
ENSG00000198836	OPA1	3	2	0.689449	0.113082	1.08157e-09	5.34067e-07
ENSG00000096384	HSP90AB1	6	2	0.805838	0.132436	1.1668e-09	5.6245e-07
ENSG00000170144	HNRNPA3	2	2	0.685417	0.112709	1.19202e-09	5.6245e-07
ENSG00000067064	IDI1	10	2	0.8465	0.139302	1.22656e-09	5.66165e-07
ENSG00000186480	INSIG1	7	2	0.678782	0.113023	1.90537e-09	8.6078e-07
ENSG00000029363	BCLAF1	6	2	0.55251	0.0921883	2.05662e-09	9.09755e-07
ENSG00000272398	CD24	6	2	0.906521	0.151778	2.33378e-09	1.01129e-06
ENSG00000175582	RAB6A	11	2	0.650439	0.109427	2.78118e-09	1.18106e-06
ENSG00000142875	PRKACB	1	2	0.784085	0.132156	2.97398e-09	1.23817e-06
ENSG00000091140	DLD	7	2	1.08499	0.183	3.04974e-09	1.24256e-06
ENSG00000101365	IDH3B	20	2	0.666082	0.112397	3.10157e-09	1.24256e-06
ENSG00000097021	ACOT7	1	2	0.819918	0.139285	3.94216e-09	1.51074e-06
ENSG00000114573	ATP6V1A	3	2	0.820868	0.139443	3.93841e-09	1.51074e-06
ENSG00000141425	RPRD1A	18	2	0.814863	0.138468	3.98442e-09	1.51074e-06
ENSG00000108528	SLC25A11	17	2	0.816679	0.138886	4.09701e-09	1.52617e-06
ENSG00000136527	TRA2B	3	2	0.640865	0.109148	4.31787e-09	1.58071e-06
ENSG00000217624		X	2	1.19325	0.203499	4.52809e-09	1.62957e-06
ENSG00000197253	TPSB2	16	2	-0.563792	0.0967606	5.65441e-09	2.001e-06
ENSG00000114030	KPNA1	3	2	0.456146	0.0788593	7.28142e-09	2.53453e-06
ENSG00000112992	NNT	5	2	0.724679	0.125804	8.3928e-09	2.87426e-06
ENSG00000145362	ANK2	4	2	0.803078	0.13982	9.26628e-09	3.12303e-06
ENSG00000057663	ATG5	6	2	0.643286	0.112187	9.80514e-09	3.25301e-06
ENSG00000111669	TPI1	12	2	0.641798	0.112579	1.19208e-08	3.89408e-06
ENSG00000079308	TNS1	2	2	-0.49108	0.0864157	1.32541e-08	4.26399e-06
ENSG00000071564	TCF3	19	2	-0.385258	0.0678818	1.38342e-08	4.3842e-06
ENSG00000157152	SYN2	3	2	0.681691	0.12028	1.44865e-08	4.52342e-06
ENSG00000145687	SSBP2	5	2	0.653886	0.115977	1.71969e-08	5.27926e-06
ENSG00000147650	LRP12	8	2	0.632991	0.112312	1.74044e-08	5.27926e-06
ENSG00000171865	RNASEH1	2	2	0.781074	0.138784	1.82333e-08	5.45279e-06
ENSG00000172292	CERS6	2	2	0.706196	0.125692	1.9268e-08	5.68218e-06
ENSG00000113648	H2AFY	5	2	0.606994	0.108296	2.08302e-08	6.05875e-06
ENSG00000168374	ARF4	3	2	0.775949	0.138585	2.15485e-08	6.18296e-06
ENSG00000132470	ITGB4	17	2	-0.528097	0.0944981	2.29122e-08	6.40125e-06
ENSG00000135932	CAB39	2	2	1.01876	0.182251	2.27228e-08	6.40125e-06
ENSG00000078140	UBE2K	4	2	0.734174	0.131487	2.35571e-08	6.49594e-06
ENSG00000154174	TOMM70A	3	2	0.771437	0.138986	2.84939e-08	7.71899e-06
ENSG00000169282	KCNAB1	3	2	0.7074	0.127481	2.87194e-08	7.71899e-06
ENSG00000177889	UBE2N	12	2	0.987228	0.178074	2.95791e-08	7.85065e-06
ENSG00000101843	PSMD10	X	2	1.00958	0.182588	3.21506e-08	8.33223e-06
ENSG00000117020	AKT3	1	2	0.565638	0.102301	3.21783e-08	8.33223e-06
ENSG00000065559	MAP2K4	17	2	0.766494	0.138752	3.30968e-08	8.4668e-06
ENSG00000130520	LSM4	19	2	0.76508	0.13861	3.39697e-08	8.58665e-06
ENSG00000127022	CANX	5	2	0.596956	0.108549	3.81083e-08	9.51946e-06
ENSG00000106688	SLC1A1	9	2	0.766319	0.139445	3.89595e-08	9.53931e-06
ENSG00000113595	TRIM23	5	2	0.616714	0.112233	3.90863e-08	9.53931e-06
ENSG00000154917	RAB6B	3	2	0.718426	0.131231	4.38672e-08	1.05845e-05
ENSG00000050748	MAPK9	5	2	0.721618	0.131942	4.52031e-08	1.07842e-05
ENSG00000168438	CDC40	6	2	0.757073	0.138534	4.63237e-08	1.09288e-05
ENSG00000089053	ANAPC5	12	2	0.502847	0.09209	4.75111e-08	1.10857e-05
ENSG00000086598	TMED2	12	2	0.883865	0.162489	5.34168e-08	1.23283e-05
ENSG00000057608	GDI2	10	2	0.754793	0.138861	5.46149e-08	1.24692e-05
ENSG00000259032	ENSAP2	14	2	0.986206	0.182503	6.5255e-08	1.474e-05
ENSG00000205302	SNX2	5	2	0.746289	0.138395	6.94952e-08	1.55325e-05
ENSG00000079246	XRCC5	2	2	0.818952	0.151925	7.02587e-08	1.55396e-05
ENSG00000215788	TNFRSF25	1	2	-0.453963	0.0845131	7.80795e-08	1.70914e-05
ENSG00000144935	TRPC1	3	2	0.606284	0.113019	8.12087e-08	1.75949e-05
ENSG00000204414	CSHL1	17	2	-0.461428	0.0861077	8.38095e-08	1.7975e-05
ENSG00000031698	SARS	1	2	1.07473	0.200839	8.73687e-08	1.8551e-05
ENSG00000144566	RAB5A	3	2	0.702328	0.131643	9.54887e-08	2.00744e-05
ENSG00000101856	PGRMC1	X	2	0.736136	0.138228	1.00667e-07	2.09556e-05
ENSG00000211460	TSN	2	2	0.597538	0.112244	1.01747e-07	2.09747e-05
ENSG00000188529	SRSF10	1	2	0.499769	0.0941953	1.12262e-07	2.29198e-05
ENSG00000197147	LRRC8B	1	2	0.731778	0.138212	1.19283e-07	2.41213e-05
ENSG00000103342	GSPT1	16	2	0.540695	0.102299	1.25403e-07	2.48116e-05
ENSG00000144827	ABHD10	3	2	0.973439	0.184179	1.25505e-07	2.48116e-05
ENSG00000159082	SYNJ1	21	2	0.733064	0.138726	1.26202e-07	2.48116e-05
ENSG00000108958		17	2	0.511224	0.0969579	1.34471e-07	2.58641e-05
ENSG00000145649	GZMA	5	2	-1.06273	0.201488	1.3318e-07	2.58641e-05
ENSG00000188599	NPIPP1	16	2	-0.727427	0.138032	1.36428e-07	2.58641e-05
ENSG00000270580		16	2	-0.727427	0.138032	1.36428e-07	2.58641e-05
ENSG00000143252	SDHC	1	2	0.496747	0.094372	1.41172e-07	2.65265e-05
ENSG00000109339	MAPK10	4	2	0.949632	0.180925	1.53136e-07	2.82786e-05
ENSG00000131473	ACLY	17	2	0.589017	0.112255	1.54492e-07	2.82786e-05
ENSG00000166233	ARIH1	15	2	0.509936	0.0971554	1.53204e-07	2.82786e-05
ENSG00000113575	PPP2CA	5	2	0.872922	0.16644	1.56562e-07	2.84126e-05
ENSG00000141424	SLC39A6	18	2	0.657068	0.125773	1.74864e-07	3.14652e-05
ENSG00000100934	SEC23A	14	2	0.721202	0.13822	1.81066e-07	3.23073e-05
ENSG00000108671	PSMD11	17	2	0.718218	0.137923	1.91527e-07	3.38891e-05
ENSG00000040933	INPP4A	2	2	0.478814	0.0920581	1.97991e-07	3.47433e-05
ENSG00000109519	GRPEL1	4	2	0.721442	0.138807	2.02039e-07	3.51631e-05
ENSG00000229932	YWHAZP3	10	2	1.04126	0.200821	2.16015e-07	3.72898e-05
ENSG00000075218	GTSE1	22	2	-0.499612	0.0965583	2.28885e-07	3.87675e-05
ENSG00000138109	CYP2C9	10	2	-0.445707	0.086146	2.29308e-07	3.87675e-05
ENSG00000170606	HSPA4	5	2	0.500019	0.0966546	2.30052e-07	3.87675e-05
ENSG00000101557	USP14	18	2	0.677848	0.131146	2.35809e-07	3.94247e-05
ENSG00000176171	BNIP3	10	2	0.713917	0.138208	2.39751e-07	3.97705e-05
ENSG00000155511	GRIA1	5	2	0.712291	0.138676	2.80106e-07	4.58601e-05
ENSG00000182621	PLCB1	20	2	0.575369	0.112029	2.80781e-07	4.58601e-05
ENSG00000197858	GPAA1	8	2	0.571395	0.111642	3.08628e-07	5.00236e-05
ENSG00000167552	TUBA1A	12	2	0.439824	0.0859734	3.12386e-07	5.02491e-05
ENSG00000179091	CYC1	8	2	1.02036	0.199779	3.26551e-07	5.21327e-05
ENSG00000214042	IFNA7	9	2	-0.49163	0.0963213	3.32437e-07	5.26764e-05
ENSG00000158042	MRPL17	11	2	1.01683	0.199712	3.55242e-07	5.5873e-05
ENSG00000213760	ATP6V1G2	6	2	1.01691	0.19979	3.58211e-07	5.59257e-05
ENSG00000159479	MED8	1	2	0.570688	0.112189	3.6404e-07	5.64208e-05
ENSG00000068796	KIF2A	5	2	0.702059	0.138099	3.70067e-07	5.69394e-05
ENSG00000114956	DGUOK	2	2	0.700804	0.137903	3.7372e-07	5.70878e-05
ENSG00000091831	ESR1	6	2	-0.368398	0.0725851	3.86689e-07	5.8647e-05
ENSG00000111640	GAPDH	12	2	0.793504	0.156671	4.08845e-07	6.15675e-05
ENSG00000241489		X	2	0.561588	0.111664	4.92316e-07	7.36152e-05
ENSG00000143870	PDIA6	2	2	0.559867	0.111631	5.29364e-07	7.86013e-05
ENSG00000126581	BECN1	17	2	0.786564	0.15699	5.43503e-07	8.01403e-05
ENSG00000038274	MAT2B	5	2	0.995868	0.199356	5.87037e-07	8.48572e-05
ENSG00000085415	SEH1L	18	2	0.901019	0.180547	6.02274e-07	8.48572e-05
ENSG00000100216	TOMM22	22	2	0.904626	0.181093	5.87271e-07	8.48572e-05
ENSG00000112972	HMGCS1	5	2	0.690942	0.138462	6.03468e-07	8.48572e-05
ENSG00000147140	NONO	X	2	0.560612	0.112307	5.98202e-07	8.48572e-05
ENSG00000165916	PSMC3	11	2	0.995036	0.199383	6.01966e-07	8.48572e-05
ENSG00000260290		16	2	0.560612	0.112307	5.98202e-07	8.48572e-05
ENSG00000169255	B3GALNT1	3	2	0.653224	0.131012	6.16534e-07	8.61241e-05
ENSG00000168878	SFTPB	2	2	-0.480216	0.0965133	6.503e-07	9.02472e-05
ENSG00000114120	SLC25A36	3	2	0.517344	0.104309	7.05873e-07	9.73234e-05
ENSG00000115947	ORC4	2	2	0.682543	0.137685	7.14936e-07	9.7937e-05
ENSG00000179295	PTPN11	12	2	0.420346	0.084897	7.37408e-07	0.000100368
ENSG00000115540	MOB4	2	2	0.985619	0.199443	7.73839e-07	0.000103993
ENSG00000206503	HLA-A	6	2	-0.681895	0.137981	7.73392e-07	0.000103993
ENSG00000116750	UCHL5	1	2	0.644387	0.130531	7.94753e-07	0.000105469
ENSG00000149313	AASDHPPT	11	2	0.679545	0.137652	7.94633e-07	0.000105469
ENSG00000107937	GTPBP4	10	2	0.679693	0.137872	8.22743e-07	0.000108505
ENSG00000114520	SNX4	3	2	0.676986	0.137813	8.99916e-07	0.000117227
ENSG00000166971	AKTIP	16	2	0.883458	0.179841	8.99457e-07	0.000117227
ENSG00000120805	ARL1	12	2	0.59423	0.121272	9.58523e-07	0.0001241
ENSG00000099341	PSMD8	19	2	1.05464	0.215717	1.0135e-06	0.000130422
ENSG00000119801	YPEL5	2	2	0.879007	0.180104	1.05791e-06	0.000134333
ENSG00000123416	TUBA1B	12	2	0.41923	0.0859126	1.06231e-06	0.000134333
ENSG00000154473	BUB3	10	2	0.474375	0.0972155	1.06287e-06	0.000134333
ENSG00000131196	NFATC1	18	2	-0.470819	0.09652	1.07201e-06	0.000134686
ENSG00000128683	GAD1	2	2	0.551202	0.113053	1.08484e-06	0.000135496
ENSG00000107372	ZFAND5	9	2	0.672048	0.138029	1.12231e-06	0.000139356
ENSG00000127252	HRASLS	3	2	0.669454	0.137558	1.1348e-06	0.000140088
ENSG00000128245	YWHAH	22	2	0.967661	0.199275	1.19844e-06	0.000147089
ENSG00000109436	TBC1D9	4	2	0.670993	0.13829	1.22175e-06	0.000149089
ENSG00000205138	SDHAF1	19	2	0.667368	0.137701	1.25663e-06	0.000151602
ENSG00000273611	ZNHIT3	17	2	0.964723	0.199052	1.25604e-06	0.000151602
ENSG00000229944	EIF4EP2	17	2	0.66907	0.138127	1.27338e-06	0.000152755
ENSG00000108106	UBE2S	19	2	0.964582	0.199464	1.3257e-06	0.000156381
ENSG00000224126	UBE2SP2	17	2	0.964582	0.199464	1.3257e-06	0.000156381
ENSG00000233966	UBE2SP1	17	2	0.964582	0.199464	1.3257e-06	0.000156381
ENSG00000013561	RNF14	5	2	0.631873	0.130926	1.39165e-06	0.000161396
ENSG00000150768	DLAT	11	2	0.540684	0.112034	1.39248e-06	0.000161396
ENSG00000163032	VSNL1	2	2	0.779018	0.16137	1.38237e-06	0.000161396
ENSG00000167553	TUBA1C	12	2	0.537982	0.111494	1.39862e-06	0.000161396
ENSG00000011295	TTC19	17	2	0.95905	0.198857	1.41541e-06	0.000161577
ENSG00000171723	GPHN	14	2	0.800568	0.165967	1.40942e-06	0.000161577
ENSG00000066136	NFYC	1	2	0.455224	0.0946398	1.50875e-06	0.000171312
ENSG00000130939	UBE4B	1	2	0.520934	0.108408	1.54527e-06	0.000174525
ENSG00000050426	LETMD1	12	2	0.952373	0.198569	1.61714e-06	0.000181676
ENSG00000101849	TBL1X	X	2	-0.449854	0.0938593	1.64426e-06	0.00018375
ENSG00000165283	STOML2	9	2	0.948697	0.198515	1.76189e-06	0.000195865
ENSG00000197358	BNIP3P1	14	2	0.94659	0.198515	1.85734e-06	0.000205401
ENSG00000153201	RANBP2	2	2	0.514898	0.108261	1.97405e-06	0.000217176
ENSG00000213246	SUPT4H1	17	2	0.654969	0.137765	1.99173e-06	0.000217992
ENSG00000087053	MTMR2	11	2	0.531932	0.11197	2.02758e-06	0.000219651
ENSG00000145817	YIPF5	5	2	0.73035	0.153715	2.02081e-06	0.000219651
ENSG00000168496	FEN1	11	2	0.652606	0.137444	2.05264e-06	0.000221237
ENSG00000139197	PEX5	12	2	0.652713	0.137522	2.07217e-06	0.000222214
ENSG00000110958	PTGES3	12	2	0.941008	0.198376	2.09989e-06	0.000224055
ENSG00000112245	PTP4A1	6	2	0.597485	0.126019	2.12422e-06	0.000224395
ENSG00000204253	HNRNPCP2	2	2	0.457015	0.0963863	2.12146e-06	0.000224395
ENSG00000255112	CHMP1B	18	2	0.653523	0.137874	2.13722e-06	0.000224651
ENSG00000092208	GEMIN2	14	2	0.456507	0.0963465	2.15649e-06	0.00022531
ENSG00000153823	PID1	2	2	0.782275	0.165127	2.16471e-06	0.00022531
ENSG00000072041	SLC6A15	12	2	0.723002	0.152665	2.18108e-06	0.000225906
ENSG00000162804	SNED1	2	2	-0.590831	0.124826	2.20978e-06	0.000227768
ENSG00000142230	SAE1	19	2	0.844669	0.17907	2.39368e-06	0.000245532
ENSG00000109016	DHRS7B	17	2	0.933407	0.198246	2.4975e-06	0.000254949
ENSG00000152234	ATP5A1	18	2	0.932794	0.198242	2.53461e-06	0.000256273
ENSG00000164209	SLC25A46	5	2	0.846437	0.179875	2.53012e-06	0.000256273
ENSG00000108946	PRKAR1A	17	2	0.650428	0.138311	2.56805e-06	0.000258424
ENSG00000142156	COL6A1	21	2	-0.404443	0.0860463	2.59781e-06	0.000260185
ENSG00000103460	TOX3	16	2	0.523019	0.111304	2.61401e-06	0.000260579
ENSG00000103546	SLC6A2	16	2	-0.441024	0.0938957	2.64062e-06	0.000262001
ENSG00000096433	ITPR3	6	2	-0.505056	0.107648	2.70878e-06	0.000267514
ENSG00000134265	NAPG	18	2	0.847807	0.180895	2.77607e-06	0.00027175
ENSG00000166200	COPS2	15	2	0.64523	0.137674	2.77726e-06	0.00027175
ENSG00000154639	CXADR	21	2	0.718354	0.153578	2.9044e-06	0.000282886
ENSG00000170091		5	2	0.925329	0.19811	3.00064e-06	0.000290925
ENSG00000239900	ADSL	22	2	0.63929	0.137362	3.25477e-06	0.00031413
ENSG00000086062	B4GALT1	9	2	-0.448394	0.0963796	3.28131e-06	0.000314689
ENSG00000114023	FAM162A	3	2	0.558539	0.120069	3.2902e-06	0.000314689
ENSG00000013573	DDX11	12	2	-0.501079	0.107787	3.33897e-06	0.000317921
ENSG00000102753	KPNA3	13	2	0.6383	0.137485	3.43905e-06	0.000325988
ENSG00000164885	CDK5	7	2	0.919138	0.198023	3.45788e-06	0.000326316
ENSG00000068615	REEP1	2	2	0.63742	0.137359	3.47505e-06	0.000326485
ENSG00000109572	CLCN3	4	2	0.448126	0.0966455	3.53841e-06	0.000330974
ENSG00000091527	CDV3	3	2	0.5198	0.112249	3.64334e-06	0.000337813
ENSG00000100060	MFNG	22	2	-0.63539	0.137203	3.63837e-06	0.000337813
ENSG00000100320	RBFOX2	22	2	0.516011	0.11154	3.72357e-06	0.000343334
ENSG00000186297	GABRA5	15	2	0.990327	0.214097	3.73523e-06	0.000343334
ENSG00000092199	HNRNPC	14	2	0.422964	0.0914702	3.76301e-06	0.000344088
ENSG00000171951	SCG2	2	2	0.915158	0.197942	3.77585e-06	0.000344088
ENSG00000091972	CD200	3	2	0.63464	0.137329	3.81333e-06	0.000346019
ENSG00000172667	ZMAT3	3	2	0.66453	0.143856	3.84827e-06	0.00034623
ENSG00000197872	FAM49A	2	2	0.681661	0.14755	3.83986e-06	0.00034623
ENSG00000109606	DHX15	4	2	0.631839	0.137145	4.08352e-06	0.000364863
ENSG00000120533	ENY2	8	2	0.756778	0.164275	4.08974e-06	0.000364863
ENSG00000167005	NUDT21	16	2	0.611322	0.132764	4.13311e-06	0.00036719
ENSG00000152944	MED21	12	2	0.631437	0.137424	4.33168e-06	0.000383227
ENSG00000240972	MIF	22	2	0.908406	0.197982	4.46834e-06	0.000392051
ENSG00000251357		22	2	0.908406	0.197982	4.46834e-06	0.000392051
ENSG00000146463	ZMYM4	1	2	0.511344	0.111753	4.74683e-06	0.000414299
ENSG00000171617	ENC1	5	2	0.629556	0.137606	4.76093e-06	0.000414299
ENSG00000116514	RNF19B	1	2	0.62609	0.137155	4.99892e-06	0.000431821
ENSG00000138107	ACTR1A	10	2	0.627771	0.137528	5.00297e-06	0.000431821
ENSG00000062598	ELMO2	20	2	0.491974	0.10791	5.13744e-06	0.000441633
ENSG00000156052	GNAQ	9	2	0.550674	0.120877	5.22189e-06	0.000447082
ENSG00000078304	PPP2R5C	14	2	0.461907	0.101501	5.34525e-06	0.000455806
ENSG00000136754	ABI1	10	2	0.648594	0.142711	5.49845e-06	0.000466995
ENSG00000125445	MRPS7	17	2	1.12424	0.247686	5.6529e-06	0.000478199
ENSG00000121073	SLC35B1	17	2	0.895615	0.19762	5.84268e-06	0.000492292
ENSG00000112186	CAP2	6	2	0.620462	0.13706	5.98474e-06	0.000496965
ENSG00000120688	WBP4	13	2	0.503959	0.111298	5.95433e-06	0.000496965
ENSG00000153936	HS2ST1	1	2	0.528675	0.116791	5.99176e-06	0.000496965
ENSG00000172531	PPP1CA	11	2	0.896849	0.198121	5.98889e-06	0.000496965
ENSG00000198843		3	2	0.80894	0.178745	6.02046e-06	0.000497402
ENSG00000177565	TBL1XR1	3	2	0.6515	0.144007	6.06522e-06	0.000499158
ENSG00000104660	LEPROTL1	8	2	0.622531	0.137999	6.44816e-06	0.000528625
ENSG00000106153	CHCHD2	7	2	0.80405	0.178505	6.65725e-06	0.000538494
ENSG00000115365	LANCL1	2	2	0.620453	0.137782	6.69535e-06	0.000538494
ENSG00000124767	GLO1	6	2	0.889978	0.197547	6.63244e-06	0.000538494
ENSG00000132313	MRPL35	2	2	0.742534	0.164816	6.6297e-06	0.000538494
ENSG00000249485	RBBP4P1	5	2	0.620919	0.137871	6.681e-06	0.000538494
ENSG00000147416	ATP6V1B2	8	2	0.889485	0.197602	6.75055e-06	0.000540885
ENSG00000251562	MALAT1	11	1	-0.730522	0.162323	6.78176e-06	0.000541343
ENSG00000244038	DDOST	1	2	0.618363	0.137825	7.23733e-06	0.000575544
ENSG00000143502	SUSD4	1	2	0.738664	0.164718	7.31102e-06	0.000579234
ENSG00000138764	CCNG2	4	2	0.468851	0.10461	7.39837e-06	0.000581813
ENSG00000159199	ATP5G1	17	2	0.885099	0.197454	7.37542e-06	0.000581813
ENSG00000077080	ACTL6B	7	2	0.613706	0.137114	7.60989e-06	0.000593258
ENSG00000110429	FBXO3	11	2	0.646801	0.144506	7.60745e-06	0.000593258
ENSG00000166226	CCT2	12	2	0.789944	0.176509	7.62773e-06	0.000593258
ENSG00000147649	MTDH	8	2	0.467302	0.104495	7.74856e-06	0.000600457
ENSG00000144366	GULP1	2	2	0.481504	0.107712	7.81206e-06	0.000603176
ENSG00000075415	SLC25A3	12	2	0.882731	0.197573	7.90043e-06	0.000605595
ENSG00000241685	ARPC1A	7	2	0.882202	0.197423	7.87381e-06	0.000605595
ENSG00000085224	ATRX	X	2	0.430446	0.096412	8.01999e-06	0.000612548
ENSG00000112081	SRSF3	6	2	0.486269	0.108978	8.1167e-06	0.000617713
ENSG00000074800	ENO1	1	2	0.581775	0.130631	8.44577e-06	0.000640461
ENSG00000136827	TOR1A	9	2	0.582708	0.130917	8.54789e-06	0.000645898
ENSG00000198791	CNOT7	8	2	0.681878	0.153329	8.70183e-06	0.000655199
ENSG00000175893	ZDHHC21	9	1	0.873938	0.196581	8.76073e-06	0.000657302
ENSG00000137075	RNF38	9	2	0.799613	0.180016	8.91652e-06	0.000666635
ENSG00000143756	FBXO28	1	2	0.553604	0.124709	9.03051e-06	0.000672789
ENSG00000159720	ATP6V0D1	16	2	0.876419	0.197511	9.1087e-06	0.000676242
ENSG00000215006	CHCHD2P2	5	2	0.8761	0.197546	9.21085e-06	0.000679076
ENSG00000235084	CHCHD2P6	1	2	0.8761	0.197546	9.21085e-06	0.000679076
ENSG00000101017	CD40	20	2	-0.426704	0.0963248	9.43015e-06	0.000692838
ENSG00000077274	CAPN6	X	2	-0.607734	0.137292	9.57406e-06	0.000698578
ENSG00000166454	ATMIN	16	2	0.606897	0.137083	9.54511e-06	0.000698578
ENSG00000147889	CDKN2A	9	2	-0.493507	0.111551	9.68639e-06	0.000704353
ENSG00000164871	SPAG11B	8	2	-0.491543	0.11144	1.02979e-05	0.000743726
ENSG00000178287	SPAG11A	8	2	-0.491543	0.11144	1.02979e-05	0.000743726
ENSG00000127445	PIN1	19	2	0.869646	0.19721	1.03493e-05	0.000744903
ENSG00000204642	HLA-F	6	2	-0.490046	0.111197	1.0481e-05	0.000751836
ENSG00000171552	BCL2L1	20	2	0.473363	0.10748	1.06186e-05	0.000759137
ENSG00000160868	CYP3A4	7	2	-0.48998	0.111275	1.06611e-05	0.000759621
ENSG00000213190	MLLT11	1	2	0.869098	0.197517	1.08193e-05	0.000768317
ENSG00000168995	SIGLEC7	19	2	-0.490237	0.111443	1.08762e-05	0.00076978
ENSG00000082153	BZW1	2	2	0.606041	0.137834	1.09809e-05	0.000774608
ENSG00000105556	MIER2	19	2	-0.48892	0.11124	1.10688e-05	0.000775145
ENSG00000134107	BHLHE40	3	2	0.602409	0.13708	1.10993e-05	0.000775145
ENSG00000138443	ABI2	2	2	0.447432	0.101831	1.11345e-05	0.000775145
ENSG00000228232	GAPDHP1	X	2	0.986955	0.224571	1.10849e-05	0.000775145
ENSG00000175387	SMAD2	18	2	0.442236	0.100738	1.1338e-05	0.000786677
ENSG00000180304	OAZ2	15	2	0.604776	0.137793	1.13864e-05	0.000786677
ENSG00000182752	PAPPA	9	2	-0.486362	0.110825	1.14113e-05	0.000786677
ENSG00000157193	LRP8	1	2	0.471592	0.107486	1.14671e-05	0.000787966
ENSG00000141429	GALNT1	18	2	0.471816	0.10756	1.15158e-05	0.000788758
ENSG00000067445	TRO	X	2	0.421222	0.0961742	1.18799e-05	0.000809381
ENSG00000099817	POLR2E	19	2	0.708196	0.161757	1.19694e-05	0.000809381
ENSG00000197021	CXorf40B	X	2	0.864241	0.197375	1.19403e-05	0.000809381
ENSG00000197620	CXorf40A	X	2	0.864241	0.197375	1.19403e-05	0.000809381
ENSG00000164975	SNAPC3	9	2	0.471233	0.107805	1.23595e-05	0.000833107
ENSG00000132507	EIF5A	17	2	0.487008	0.111473	1.24904e-05	0.00083662
ENSG00000232702		6	2	0.866377	0.19829	1.24681e-05	0.00083662
ENSG00000099977	DDT	22	2	0.860007	0.197053	1.27506e-05	0.000842175
ENSG00000104904	OAZ1	19	2	0.791603	0.181304	1.2645e-05	0.000842175
ENSG00000135535	CD164	6	2	0.488156	0.111878	1.28113e-05	0.000842175
ENSG00000155097	ATP6V1C1	8	2	0.509531	0.116763	1.27817e-05	0.000842175
ENSG00000155304	HSPA13	21	2	0.600302	0.137523	1.27052e-05	0.000842175
ENSG00000167468	GPX4	19	2	0.859985	0.197059	1.27655e-05	0.000842175
ENSG00000101079	NDRG3	20	2	0.679726	0.156052	1.32604e-05	0.000868377
ENSG00000146457	WTAP	6	2	0.699626	0.160665	1.33326e-05	0.000868377
ENSG00000166471	TMEM41B	11	2	0.598517	0.137439	1.33206e-05	0.000868377
ENSG00000181433	SAGE1	X	2	-0.862489	0.198442	1.38457e-05	0.000899036
ENSG00000173598	NUDT4	12	2	0.596238	0.137275	1.40294e-05	0.000908189
ENSG00000167699	GLOD4	17	2	0.85768	0.197544	1.41373e-05	0.000912392
ENSG00000067798	NAV3	12	2	0.718885	0.165867	1.46364e-05	0.000925819
ENSG00000081059	TCF7	5	2	-0.595935	0.13745	1.45336e-05	0.000925819
ENSG00000121579	NAA50	3	2	0.711825	0.16426	1.46748e-05	0.000925819
ENSG00000124209	RAB22A	20	2	0.596832	0.137693	1.46089e-05	0.000925819
ENSG00000125651	GTF2F1	19	2	0.482554	0.111358	1.46842e-05	0.000925819
ENSG00000160221	C21orf33	21	2	0.601602	0.138835	1.46941e-05	0.000925819
ENSG00000276612		21	2	0.601602	0.138835	1.46941e-05	0.000925819
ENSG00000280071		21	2	0.601602	0.138835	1.46941e-05	0.000925819
ENSG00000253729	PRKDC	8	2	0.594207	0.137182	1.48074e-05	0.000930193
ENSG00000171222	SCAND1	20	2	0.710268	0.164054	1.49472e-05	0.000936204
ENSG00000035687	ADSS	1	2	0.853536	0.197281	1.51496e-05	0.000946093
ENSG00000163875	MEAF6	1	2	0.769786	0.177966	1.52216e-05	0.000947801
ENSG00000102078	SLC25A14	X	2	0.591305	0.136889	1.56309e-05	0.000962002
ENSG00000115756	HPCAL1	2	2	0.592765	0.137207	1.55864e-05	0.000962002
ENSG00000116016	EPAS1	2	2	-0.591485	0.136898	1.55592e-05	0.000962002
ENSG00000186635	ARAP1	11	2	-0.561509	0.129967	1.55746e-05	0.000962002
ENSG00000115353	TACR1	2	2	-0.46326	0.107322	1.58485e-05	0.000972576
ENSG00000231989	PPP1R2P3	5	2	0.850134	0.19706	1.60268e-05	0.000980684
ENSG00000184634	MED12	X	2	-0.47933	0.111126	1.60758e-05	0.000980858
ENSG00000253626	EIF5AL1	10	2	0.65217	0.151255	1.61996e-05	0.000985574
ENSG00000095059	DHPS	19	2	0.482146	0.112094	1.6982e-05	0.00103023
ENSG00000134809	TIMM10	11	2	0.766291	0.178261	1.71809e-05	0.0010366
ENSG00000140941	MAP1LC3B	16	2	0.84627	0.196869	1.71847e-05	0.0010366
ENSG00000112697	TMEM30A	6	2	0.715392	0.166509	1.73574e-05	0.00104405
ENSG00000115875	SRSF7	2	2	0.482118	0.112268	1.75197e-05	0.00105083
ENSG00000092201	SUPT16H	14	2	0.764556	0.178232	1.78946e-05	0.0010703
ENSG00000221823	PPP3R1	2	2	0.589015	0.137375	1.80577e-05	0.00107702
ENSG00000156299	TIAM1	21	2	0.590018	0.137703	1.82965e-05	0.00108821
ENSG00000003400	CASP10	2	2	-0.412011	0.096203	1.84621e-05	0.00109499
ENSG00000154277	UCHL1	4	2	0.843087	0.196916	1.85668e-05	0.00109813
ENSG00000004897	CDC27	17	2	0.415078	0.0969822	1.86945e-05	0.00110261
ENSG00000134058	CDK7	5	2	0.840701	0.196763	1.93164e-05	0.001133
ENSG00000213194		2	2	0.840701	0.196763	1.93164e-05	0.001133
ENSG00000133606	MKRN1	7	2	0.584853	0.137073	1.98376e-05	0.00115491
ENSG00000138071	ACTR2	2	2	0.606406	0.142131	1.98532e-05	0.00115491
ENSG00000154822	PLCL2	3	2	0.477241	0.111846	1.9816e-05	0.00115491
ENSG00000166501	PRKCB	16	2	0.590544	0.138493	2.00719e-05	0.00116445
ENSG00000104872	PIH1D1	19	2	0.837831	0.196725	2.0544e-05	0.0011862
ENSG00000141367	CLTC	17	2	0.837791	0.196723	2.05586e-05	0.0011862
ENSG00000170579	DLGAP1	18	2	0.443079	0.104269	2.14379e-05	0.00123025
ENSG00000218187		6	2	0.874103	0.205676	2.1387e-05	0.00123025
ENSG00000115216	NRBP1	2	2	0.836375	0.196923	2.16445e-05	0.00123876
ENSG00000132434	LANCL2	7	2	0.710279	0.16737	2.19803e-05	0.00124968
ENSG00000164163	ABCE1	4	2	0.580833	0.136889	2.20448e-05	0.00124968
ENSG00000172638	EFEMP2	11	2	-0.582118	0.137162	2.1954e-05	0.00124968
ENSG00000277791	PSMB3	17	2	0.834386	0.196657	2.20708e-05	0.00124968
ENSG00000023330	ALAS1	3	2	0.834147	0.196667	2.22115e-05	0.00125058
ENSG00000123444	KBTBD4	11	2	0.758854	0.178944	2.22786e-05	0.00125058
ENSG00000131037	EPS8L1	19	2	-0.364098	0.0858698	2.23402e-05	0.00125058
ENSG00000131100	ATP6V1E1	22	2	0.834275	0.196688	2.21917e-05	0.00125058
ENSG00000155868	MED7	5	2	0.552181	0.13024	2.23811e-05	0.00125058
ENSG00000197045	GMFB	14	2	0.730741	0.172477	2.26781e-05	0.00126384
ENSG00000198042	MAK16	8	2	0.832976	0.196653	2.27775e-05	0.00126606
ENSG00000109445	ZNF330	4	2	0.579541	0.13685	2.28679e-05	0.00126703
ENSG00000160870	CYP3A7	7	2	-0.580551	0.137103	2.29143e-05	0.00126703
ENSG00000113905	HRG	3	2	-0.580948	0.137219	2.29855e-05	0.00126767
ENSG00000079459	FDFT1	8	2	0.795707	0.188004	2.3121e-05	0.00127183
ENSG00000113048	MRPS27	5	2	0.831767	0.196643	2.33859e-05	0.00128308
ENSG00000196924	FLNA	X	2	-0.47013	0.111179	2.35153e-05	0.00128686
ENSG00000152684	PELO	5	2	0.752067	0.177976	2.38248e-05	0.00129711
ENSG00000166197	NOLC1	10	2	0.47263	0.111837	2.37826e-05	0.00129711
ENSG00000169032	MAP2K1	15	2	0.830479	0.196601	2.39804e-05	0.00130224
ENSG00000213619	NDUFS3	11	2	0.830103	0.196594	2.41693e-05	0.00130915
ENSG00000162604	TM2D1	1	2	0.578403	0.137045	2.43718e-05	0.00131676
ENSG00000103496	STX4	16	2	0.749066	0.177709	2.49638e-05	0.00134532
ENSG00000115966	ATF2	2	2	0.552192	0.131115	2.53659e-05	0.00136353
ENSG00000185630	PBX1	1	2	0.469498	0.111517	2.55251e-05	0.00136862
ENSG00000117114	ADGRL2	1	2	0.751069	0.17861	2.60984e-05	0.00139584
ENSG00000109654	TRIM2	4	2	0.394098	0.0939127	2.71158e-05	0.00144469
ENSG00000110768	GTF2H1	11	2	0.544702	0.129819	2.71842e-05	0.00144469
ENSG00000120457	KCNJ5	11	2	-0.450923	0.107475	2.72159e-05	0.00144469
ENSG00000100401	RANGAP1	22	2	0.54767	0.130635	2.76064e-05	0.00146176
ENSG00000077232	DNAJC10	2	2	0.521049	0.124319	2.77437e-05	0.00146538
ENSG00000189159	HN1	17	2	0.774521	0.184948	2.81702e-05	0.00148421
ENSG00000265972	TXNIP	1	2	-0.464978	0.111049	2.82491e-05	0.00148469
ENSG00000104131	EIF3J	15	2	0.608168	0.145321	2.85156e-05	0.00149499
ENSG00000059691	GATB	4	2	0.85171	0.203631	2.88175e-05	0.00150709
ENSG00000068383	INPP5A	10	2	0.75104	0.179586	2.88883e-05	0.00150709
ENSG00000158019	BRE	2	2	0.464565	0.1111	2.89595e-05	0.0015071
ENSG00000156110	ADK	10	2	0.575519	0.137732	2.93378e-05	0.00152305
ENSG00000107758	PPP3CB	10	2	0.574036	0.137423	2.95197e-05	0.00152349
ENSG00000137267	TUBB2A	6	2	0.463987	0.111086	2.95615e-05	0.00152349
ENSG00000142507	PSMB6	17	2	0.820677	0.196451	2.94709e-05	0.00152349
ENSG00000100462	PRMT5	14	2	0.684023	0.163968	3.02338e-05	0.00155061
ENSG00000147873	IFNA5	9	2	-0.822115	0.197053	3.01872e-05	0.00155061
ENSG00000118276	B4GALT6	18	2	0.84783	0.203501	3.09684e-05	0.00158446
ENSG00000004975	DVL2	17	2	-0.571393	0.137196	3.11617e-05	0.00159052
ENSG00000203690	TCP10	6	2	-0.816752	0.196392	3.19951e-05	0.00162914
ENSG00000113924	HGD	3	2	-0.447945	0.107784	3.23927e-05	0.00164544
ENSG00000008118	CAMK1G	1	2	0.568845	0.137024	3.30408e-05	0.00167037
ENSG00000099834	CDHR5	11	2	-0.461199	0.111087	3.29996e-05	0.00167037
ENSG00000167770	OTUB1	11	2	0.464062	0.111852	3.34074e-05	0.0016809
ENSG00000169714	CNBP	3	2	0.814856	0.196397	3.339e-05	0.0016809
ENSG00000034713	GABARAPL2	16	2	0.814027	0.196356	3.3883e-05	0.00169541
ENSG00000108242	CYP2C18	10	2	-0.569041	0.137259	3.38704e-05	0.00169541
ENSG00000182636	NDN	15	2	0.813839	0.196349	3.40027e-05	0.00169541
ENSG00000243649	CFB	6	2	-0.461081	0.111244	3.40153e-05	0.00169541
ENSG00000110880	CORO1C	12	2	0.742031	0.179088	3.42207e-05	0.00170166
ENSG00000275152	CCL16	17	2	-0.812465	0.196529	3.56392e-05	0.00176806
ENSG00000103226	NOMO3	16	2	-0.739278	0.178913	3.59551e-05	0.00177944
ENSG00000112077	RHAG	6	2	-0.458792	0.111047	3.60362e-05	0.00177944
ENSG00000103507	BCKDK	16	2	0.810723	0.196306	3.62929e-05	0.00178795
ENSG00000236773		1	2	0.810323	0.196326	3.66836e-05	0.00180302
ENSG00000082213	C5orf22	5	2	0.744148	0.180435	3.72031e-05	0.00182081
ENSG00000226565		1	2	0.810106	0.196432	3.72172e-05	0.00182081
ENSG00000061794	MRPS35	12	2	0.809313	0.196283	3.7364e-05	0.00182379
ENSG00000115687	PASK	2	2	-0.458301	0.111185	3.75627e-05	0.00182679
ENSG00000133119	RFC3	13	2	0.538228	0.130582	3.75975e-05	0.00182679
ENSG00000123395	ATG101	12	2	0.808836	0.196307	3.7843e-05	0.00183239
ENSG00000162521	RBBP4	1	2	0.491752	0.119357	3.78852e-05	0.00183239
ENSG00000110931	CAMKK2	12	2	0.460993	0.111963	3.83212e-05	0.00184926
ENSG00000244462	RBM12	20	2	0.562986	0.136774	3.85201e-05	0.00185464
ENSG00000115963	RND3	2	2	0.807515	0.196258	3.87914e-05	0.00185927
ENSG00000249915	PDCD6	5	2	0.808192	0.196398	3.87044e-05	0.00185927
ENSG00000111726	CMAS	12	2	0.80678	0.196267	3.946e-05	0.00188706
ENSG00000015153	YAF2	12	2	0.733025	0.178442	3.99242e-05	0.0019007
ENSG00000029993	HMGB3	X	2	0.729101	0.177472	3.98651e-05	0.0019007
ENSG00000108061	SHOC2	10	2	0.805993	0.196312	4.03136e-05	0.00191494
ENSG00000172465	TCEAL1	X	2	0.8351	0.203637	4.11502e-05	0.00195032
ENSG00000138279	ANXA7	10	2	0.56155	0.137007	4.15464e-05	0.00196034
ENSG00000171812	COL8A2	1	2	-0.560347	0.136702	4.14847e-05	0.00196034
ENSG00000104537	ANXA13	8	2	-0.80377	0.196216	4.19724e-05	0.00197605
ENSG00000120437	ACAT2	6	2	0.803683	0.196248	4.21713e-05	0.00197665
ENSG00000198677	TTC37	5	2	0.535989	0.13087	4.21115e-05	0.00197665
ENSG00000132182	NUP210	3	2	-0.429335	0.104943	4.29274e-05	0.00200766
ENSG00000100804	PSMB5	14	2	0.802775	0.196452	4.38183e-05	0.00204482
ENSG00000070761	CFAP20	16	2	0.80078	0.196157	4.45838e-05	0.00207598
ENSG00000164347	GFM2	5	1	1.0465	0.256623	4.54318e-05	0.00211084
ENSG00000101144	BMP7	20	2	-0.391405	0.0960947	4.63886e-05	0.00215059
ENSG00000167751	KLK2	19	2	-0.436754	0.107368	4.74532e-05	0.00219515
ENSG00000140105	WARS	14	2	0.557893	0.137234	4.79796e-05	0.00221467
ENSG00000104320	NBN	8	2	0.391212	0.0962693	4.82952e-05	0.00222026
ENSG00000135250	SRPK2	7	2	0.602031	0.14815	4.83097e-05	0.00222026
ENSG00000103199	ZNF500	16	2	-0.451291	0.111177	4.92347e-05	0.00225123
ENSG00000115234	SNX17	2	2	0.797416	0.196426	4.9151e-05	0.00225123
ENSG00000124659	TBCC	6	2	0.796715	0.196288	4.93016e-05	0.00225123
ENSG00000113161	HMGCR	5	2	0.745485	0.183872	5.02684e-05	0.00228554
ENSG00000137947	GTF2B	1	2	0.795089	0.196098	5.02304e-05	0.00228554
ENSG00000110427	KIAA1549L	11	2	0.664373	0.163914	5.05284e-05	0.00229239
ENSG00000129518	EAPP	14	2	0.796973	0.196654	5.06349e-05	0.00229239
ENSG00000197324	LRP10	14	2	-0.659812	0.162848	5.08434e-05	0.00229693
ENSG00000074603	DPP8	15	2	0.663405	0.164075	5.2704e-05	0.00237106
ENSG00000102038	SMARCA1	X	2	0.449547	0.111184	5.27075e-05	0.00237106
ENSG00000176340	COX8A	11	2	0.889441	0.220144	5.33919e-05	0.00239676
ENSG00000188910	GJB3	1	2	-0.447453	0.110973	5.52861e-05	0.00247656
ENSG00000187513	GJA4	1	2	-0.552184	0.137039	5.59231e-05	0.00249982
ENSG00000119681	LTBP2	14	2	-0.713469	0.177144	5.63462e-05	0.00251344
ENSG00000102144	PGK1	X	2	0.845833	0.210057	5.65689e-05	0.00251809
ENSG00000125835	SNRPB	20	2	0.550184	0.136699	5.70289e-05	0.00253325
ENSG00000130303	BST2	19	2	-0.791482	0.196781	5.76683e-05	0.0025563
ENSG00000129355	CDKN2D	19	2	0.788884	0.196255	5.82761e-05	0.00257787
ENSG00000166803	KIAA0101	15	2	-0.551039	0.137164	5.88489e-05	0.00259779
ENSG00000114383	TUSC2	3	2	0.550998	0.137175	5.9005e-05	0.00259928
ENSG00000117748	RPA2	1	2	0.786865	0.195966	5.93679e-05	0.00260985
ENSG00000117118	SDHB	1	2	0.981803	0.244586	5.96612e-05	0.00261733
ENSG00000126890	CTAG2	X	2	-0.548329	0.13666	6.01154e-05	0.00263182
ENSG00000140009	ESR2	14	2	-0.343495	0.0856304	6.03672e-05	0.0026374
ENSG00000018236	CNTN1	12	2	0.618178	0.154181	6.08651e-05	0.00263744
ENSG00000032389	TSSC1	2	2	0.786365	0.196101	6.07186e-05	0.00263744
ENSG00000138640	FAM13A	4	2	0.418431	0.104351	6.07651e-05	0.00263744
ENSG00000138795	LEF1	4	2	-0.445107	0.110997	6.07024e-05	0.00263744
ENSG00000100023	PPIL2	22	2	-0.336195	0.0839331	6.18847e-05	0.00267617
ENSG00000185420	SMYD3	1	2	0.784556	0.195953	6.23315e-05	0.00269001
ENSG00000113282	CLINT1	5	2	0.52162	0.130327	6.27083e-05	0.00270078
ENSG00000171109	MFN1	3	2	0.446805	0.11165	6.28573e-05	0.00270172
ENSG00000171992	SYNPO	5	2	-0.652981	0.163243	6.33297e-05	0.00271652
ENSG00000069956	MAPK6	15	2	0.801634	0.200728	6.50697e-05	0.00277993
ENSG00000162517	PEF1	1	2	0.783027	0.196068	6.50638e-05	0.00277993
ENSG00000110047	EHD1	11	2	-0.342668	0.0858599	6.57922e-05	0.00279905
ENSG00000143621	ILF2	1	2	0.78235	0.196003	6.56503e-05	0.00279905
ENSG00000162989	KCNJ3	2	2	0.519503	0.130198	6.60445e-05	0.00279905
ENSG00000167978	SRRM2	16	2	-0.429894	0.107738	6.60229e-05	0.00279905
ENSG00000134333	LDHA	11	2	0.781376	0.195877	6.63218e-05	0.00279963
ENSG00000256006		11	2	0.781376	0.195877	6.63218e-05	0.00279963
ENSG00000143013	LMO4	1	2	0.476165	0.119414	6.67714e-05	0.00281301
ENSG00000124802	EEF1E1	6	2	0.78069	0.1959	6.74381e-05	0.00283547
ENSG00000029725	RABEP1	17	2	0.492771	0.123704	6.79153e-05	0.00284989
ENSG00000010017	RANBP9	6	2	0.651329	0.163574	6.83802e-05	0.00286374
ENSG00000177971	IMP3	15	2	0.778878	0.195846	6.97946e-05	0.00291722
ENSG00000120137	PANK3	5	2	0.545782	0.137356	7.08304e-05	0.0029547
ENSG00000101146	RAE1	20	2	0.544201	0.137003	7.12141e-05	0.00296488
ENSG00000101782	RIOK3	18	2	0.427423	0.107624	7.14414e-05	0.00296852
ENSG00000103018	CYB5B	16	2	0.4939	0.124425	7.20385e-05	0.00298749
ENSG00000234743	EIF5AP4	10	2	0.777097	0.19582	7.2351e-05	0.0029946
ENSG00000130158	DOCK6	19	2	-0.439839	0.110966	7.37914e-05	0.00304827
ENSG00000173465	SSSCA1	11	2	0.440129	0.111067	7.40938e-05	0.00305482
ENSG00000117632	STMN1	1	2	0.70262	0.177336	7.4296e-05	0.00305722
ENSG00000163684	RPP14	3	2	0.704807	0.178058	7.54837e-05	0.00310009
ENSG00000131779	PEX11B	1	2	0.774842	0.195792	7.57462e-05	0.00310298
ENSG00000149925	ALDOA	16	2	0.540249	0.136525	7.58464e-05	0.00310298
ENSG00000014641	MDH1	2	2	0.774618	0.195814	7.62499e-05	0.00310751
ENSG00000075711	DLG1	3	2	0.340875	0.0861629	7.61612e-05	0.00310751
ENSG00000178802	MPI	15	2	0.701337	0.17735	7.66799e-05	0.00311905
ENSG00000073969	NSF	17	2	0.773759	0.195797	7.75535e-05	0.00314855
ENSG00000085063	CD59	11	2	0.439203	0.111181	7.80402e-05	0.00316227
ENSG00000175606	TMEM70	8	2	0.541976	0.137242	7.84625e-05	0.00317332
ENSG00000135298	ADGRB3	6	2	0.77269	0.195771	7.91648e-05	0.00319564
ENSG00000228519		X	2	0.772578	0.195823	7.9702e-05	0.00321122
ENSG00000047188	YTHDC2	5	2	0.423473	0.107382	8.02582e-05	0.0032214
ENSG00000100346	CACNA1I	22	2	-0.437812	0.111007	8.01326e-05	0.0032214
ENSG00000053438	NNAT	20	2	0.771888	0.195754	8.04162e-05	0.00322166
ENSG00000160789	LMNA	1	2	-0.359896	0.0913205	8.11347e-05	0.00324432
ENSG00000115361	ACADL	2	2	-0.53728	0.136515	8.29624e-05	0.00331117
ENSG00000006611	USH1C	11	2	-0.53676	0.136485	8.39824e-05	0.00331308
ENSG00000134375	TIMM17A	1	2	0.443631	0.112763	8.3477e-05	0.00331308
ENSG00000136247	ZDHHC4	7	2	0.699419	0.177856	8.40665e-05	0.00331308
ENSG00000159377	PSMB4	1	2	0.536747	0.136463	8.37915e-05	0.00331308
ENSG00000172336	POP7	7	2	0.769616	0.195712	8.41026e-05	0.00331308
ENSG00000184371	CSF1	1	2	-0.377226	0.0958798	8.34191e-05	0.00331308
ENSG00000263272		17	2	0.769811	0.19575	8.40255e-05	0.00331308
ENSG00000072803	FBXW11	5	2	0.546396	0.139009	8.47142e-05	0.0033284
ENSG00000183963	SMTN	22	2	-0.510117	0.129802	8.49618e-05	0.0033284
ENSG00000198203	SULT1C2	2	2	-0.421591	0.107274	8.49314e-05	0.0033284
ENSG00000090487	SPG21	15	2	0.767802	0.195693	8.72675e-05	0.00341243
ENSG00000196419	XRCC6	22	2	0.766741	0.195697	8.929e-05	0.0034851
ENSG00000013392	RWDD2A	6	2	0.766299	0.195689	9.00647e-05	0.00350246
ENSG00000147383	NSDHL	X	2	0.534809	0.136569	9.00175e-05	0.00350246
ENSG00000117410	ATP6V0B	1	2	0.766212	0.195759	9.07571e-05	0.00352293
ENSG00000211978	IGHV5-78	14	2	-0.769495	0.196758	9.19621e-05	0.00355671
ENSG00000265929	MIR5195	14	2	-0.769495	0.196758	9.19621e-05	0.00355671
ENSG00000102466	FGF14	13	2	0.638724	0.163472	9.33544e-05	0.00360037
ENSG00000159263	SIM2	21	2	-0.507135	0.1298	9.34301e-05	0.00360037
ENSG00000134480	CCNH	5	2	0.763846	0.195628	9.43897e-05	0.00363076
ENSG00000123545	NDUFAF4	6	2	0.695279	0.178128	9.491e-05	0.00364417
ENSG00000182013	PNMAL1	19	2	0.792221	0.20313	9.61643e-05	0.00368566
ENSG00000198734	F5	1	2	-0.533721	0.136872	9.64206e-05	0.00368882
ENSG00000185513	L3MBTL1	20	2	-0.305394	0.0783317	9.66996e-05	0.00369285
ENSG00000100938	GMPR2	14	2	0.760882	0.195592	0.00010018	0.00381889
ENSG00000132912	DCTN4	5	2	0.638963	0.164273	0.000100391	0.00382007
ENSG00000015171	ZMYND11	10	2	0.48633	0.125092	0.000101167	0.00384273
ENSG00000103415	HMOX2	16	2	0.533914	0.137385	0.000101804	0.00386001
ENSG00000035664	DAPK2	15	2	-0.530402	0.136531	0.000102394	0.00387547
ENSG00000174059	CD34	1	2	-0.759374	0.195575	0.000103271	0.00390171
ENSG00000108039	XPNPEP1	10	2	0.503897	0.129808	0.000103662	0.00390952
ENSG00000172037	LAMB2	3	2	-0.759061	0.195563	0.000103854	0.00390981
ENSG00000105983	LMBR1	7	1	0.837675	0.215891	0.000104418	0.0039241
ENSG00000105404	RABAC1	19	2	0.760643	0.19618	0.000105638	0.0039629
ENSG00000116977	LGALS8	1	2	0.376098	0.0970223	0.000106008	0.00396978
ENSG00000154027	AK5	1	2	0.685127	0.176883	0.000107356	0.00401317
ENSG00000183454	GRIN2A	16	2	0.637105	0.164524	0.000107759	0.00402118
ENSG00000157110	RBPMS	8	2	-0.51873	0.134031	0.000108737	0.00405055
ENSG00000124532	MRS2	6	2	0.47879	0.123758	0.000109389	0.00406002
ENSG00000154134	ROBO3	11	2	-0.756502	0.195548	0.000109449	0.00406002
ENSG00000198765	SYCP1	1	2	-0.528159	0.136533	0.000109565	0.00406002
ENSG00000008300	CELSR3	3	2	-0.52725	0.13641	0.000111008	0.00410383
ENSG00000196911	KPNA5	6	2	0.629428	0.162857	0.000111134	0.00410383
ENSG00000168259	DNAJC7	17	2	0.686876	0.177807	0.000111988	0.00412821
ENSG00000100578	KIAA0586	14	2	-0.528279	0.136777	0.000112307	0.00413278
ENSG00000115306	SPTBN1	2	2	0.355803	0.0921327	0.000112529	0.00413378
ENSG00000134594	RAB33A	X	2	0.754879	0.195553	0.000113279	0.00415413
ENSG00000135269	TES	7	2	-0.527842	0.136761	0.000113574	0.00415779
ENSG00000153233	PTPRR	12	2	0.525995	0.136396	0.000115079	0.00420562
ENSG00000147885	IFNA16	9	2	-0.526084	0.136483	0.000115924	0.00422925
ENSG00000131495	NDUFA2	5	2	0.762246	0.197898	0.000117298	0.00426527
ENSG00000187555	USP7	16	2	0.431821	0.112113	0.000117314	0.00426527
ENSG00000120659	TNFSF11	13	2	-0.526135	0.136637	0.000117823	0.00427647
ENSG00000130508	PXDN	2	2	-0.524436	0.136323	0.000119574	0.00431404
ENSG00000143420	ENSA	1	2	0.791343	0.205715	0.000119671	0.00431404
ENSG00000196867	ZFP28	19	1	0.834311	0.216835	0.000119246	0.00431404
ENSG00000232757	ETF1P1	6	2	0.752121	0.195499	0.000119479	0.00431404
ENSG00000106617	PRKAG2	7	2	0.937972	0.243958	0.000120643	0.0043417
ENSG00000178896	EXOSC4	8	2	0.522478	0.135938	0.000121288	0.00435755
ENSG00000048544	MRPS10	6	2	0.630639	0.164101	0.000121538	0.00435915
ENSG00000077150	NFKB2	10	2	-0.524373	0.136518	0.000122514	0.00437878
ENSG00000163093	BBS5	2	1	1.97865	0.515185	0.000122704	0.00437878
ENSG00000187672	ERC2	3	2	0.750956	0.195522	0.00012265	0.00437878
ENSG00000110665	C11orf21	11	2	-0.680247	0.177169	0.000123271	0.00438908
ENSG00000132639	SNAP25	20	2	0.649939	0.169288	0.000123406	0.00438908
ENSG00000108094	CUL2	10	2	0.5251	0.136813	0.00012399	0.00440246
ENSG00000154803	FLCN	17	2	-0.588552	0.153362	0.000124213	0.00440303
ENSG00000007168	PAFAH1B1	17	2	0.989789	0.258101	0.000125619	0.00444546
ENSG00000226415	TPI1P1	1	2	0.74972	0.195631	0.000126941	0.00448477
ENSG00000004059	ARF5	7	2	0.750115	0.195872	0.000128345	0.00451931
ENSG00000214881	TMEM14D	10	2	0.74892	0.195545	0.000128194	0.00451931
ENSG00000137834	SMAD6	15	2	-0.522733	0.136561	0.000129282	0.00454479
ENSG00000175224	ATG13	11	2	0.546136	0.14272	0.000129915	0.00455949
ENSG00000063046	EIF4B	12	2	0.521695	0.136352	0.000130196	0.00456116
ENSG00000069020	MAST4	5	2	-0.374441	0.0978956	0.000130822	0.00456116
ENSG00000173273	TNKS	8	2	0.496493	0.129794	0.000130647	0.00456116
ENSG00000181915	ADO	10	2	0.521747	0.136393	0.00013061	0.00456116
ENSG00000112996	MRPS30	5	2	0.663357	0.173485	0.000131454	0.00457567
ENSG00000127241	MASP1	3	2	-0.397605	0.104086	0.000133463	0.00463801
ENSG00000089685	BIRC5	17	2	-0.423816	0.11105	0.000135382	0.00469699
ENSG00000198406	BZW1P2	3	2	0.749944	0.196677	0.000137245	0.00474613
ENSG00000236686	BZW1P1	3	2	0.749944	0.196677	0.000137245	0.00474613
ENSG00000079462	PAFAH1B3	19	2	0.748103	0.196274	0.000138112	0.00476836
ENSG00000111537	IFNG	12	2	-0.748392	0.196481	0.00013954	0.00480983
ENSG00000100823	APEX1	14	2	0.744048	0.195379	0.000139966	0.00481668
ENSG00000129559	NEDD8	14	2	0.743981	0.195399	0.000140376	0.00482299
ENSG00000128590	DNAJB9	7	2	0.493891	0.129763	0.000141181	0.00484281
ENSG00000117625	RCOR3	1	2	0.625205	0.164306	0.00014174	0.00485413
ENSG00000186866	POFUT2	21	2	-0.408878	0.107468	0.000141997	0.00485511
ENSG00000141510	TP53	17	2	-0.519598	0.136718	0.000144405	0.00492949
ENSG00000022267	FHL1	X	2	0.458883	0.120822	0.000145855	0.00497101
ENSG00000106399	RPA3	7	2	0.741686	0.195328	0.000146385	0.00498028
ENSG00000123453	SARDH	9	2	-0.364526	0.0960096	0.000146596	0.00498028
ENSG00000128656	CHN1	2	2	0.742343	0.195664	0.00014826	0.00502875
ENSG00000170848	PSG6	19	2	-0.405981	0.107058	0.000149343	0.00505743
ENSG00000120049	KCNIP2	10	2	0.634786	0.167457	0.000150205	0.0050785
ENSG00000145675	PIK3R1	5	2	0.420619	0.111097	0.000153053	0.00515838
ENSG00000183715	OPCML	11	2	0.516762	0.136479	0.000152862	0.00515838
ENSG00000115525	ST3GAL5	2	2	0.739104	0.195294	0.000153971	0.00518108
ENSG00000121068	TBX2	17	2	-0.419964	0.111045	0.000155617	0.0052282
ENSG00000100441	KHNYN	14	2	-0.517256	0.136853	0.000157059	0.00526829
ENSG00000073282	TP63	3	2	-0.426328	0.112808	0.000157317	0.00526863
ENSG00000181019	NQO1	16	2	-0.418662	0.110815	0.00015808	0.00528584
ENSG00000036257	CUL3	2	2	0.581544	0.154146	0.000161507	0.00539194
ENSG00000008226	DLEC1	3	2	-0.418282	0.11093	0.000162792	0.00542632
ENSG00000256238		12	2	0.736721	0.195505	0.000164363	0.00547008
ENSG00000105357	MYH14	19	2	-0.380774	0.101091	0.000165451	0.00549768
ENSG00000213585	VDAC1	5	2	0.940079	0.249656	0.000166217	0.00550517
ENSG00000259419	HNRNPCP3	15	2	0.738099	0.196035	0.000166454	0.00550517
ENSG00000273841	TAF9	5	2	0.735142	0.195235	0.000166273	0.00550517
ENSG00000156011	PSD3	8	2	0.419545	0.111475	0.000167503	0.00553123
ENSG00000171608	PIK3CD	1	2	-0.514481	0.136756	0.000168542	0.00555691
ENSG00000164985	PSIP1	9	2	0.403268	0.107213	0.000168981	0.00556275
ENSG00000070501	POLB	8	2	0.664229	0.176651	0.000169832	0.00557348
ENSG00000076984	MAP2K7	19	2	-0.391627	0.104145	0.000169655	0.00557348
ENSG00000066455	GOLGA5	14	2	0.734018	0.195297	0.000170954	0.00559302
ENSG00000197894	ADH5	4	2	0.512679	0.136396	0.000170761	0.00559302
ENSG00000137203	TFAP2A	6	2	-0.41652	0.110973	0.000174486	0.00561266
ENSG00000138821	SLC39A8	4	2	-0.402318	0.107145	0.000173419	0.00561266
ENSG00000174807	CD248	11	2	-0.737119	0.19627	0.000172904	0.00561266
ENSG00000183426	NPIPA1	16	2	-0.732796	0.195256	0.000174727	0.00561266
ENSG00000183793	NPIPA5	16	2	-0.732796	0.195256	0.000174727	0.00561266
ENSG00000196433	ASMT	X	2	-0.512026	0.136354	0.000173249	0.00561266
ENSG00000214940	NPIPA8	16	2	-0.732796	0.195256	0.000174727	0.00561266
ENSG00000214967	NPIPA7	16	2	-0.732796	0.195256	0.000174727	0.00561266
ENSG00000224712	NPIPA3	16	2	-0.732796	0.195256	0.000174727	0.00561266
ENSG00000233024		16	2	-0.732796	0.195256	0.000174727	0.00561266
ENSG00000253341		8	2	0.939442	0.25004	0.000171847	0.00561266
ENSG00000254852	NPIPA2	16	2	-0.732796	0.195256	0.000174727	0.00561266
ENSG00000127472	PLA2G5	1	2	-0.416675	0.111169	0.000178172	0.00569747
ENSG00000184009	ACTG1	17	2	0.455394	0.121498	0.000178143	0.00569747
ENSG00000266077		17	2	0.455394	0.121498	0.000178143	0.00569747
ENSG00000272589	ZSWIM8-AS1	10	2	-0.731163	0.195197	0.000179847	0.00574239
ENSG00000077984	CST7	20	2	-0.730761	0.195243	0.000181956	0.00580101
ENSG00000006534	ALDH3B1	11	2	-0.485615	0.129773	0.000182548	0.00581115
ENSG00000024862	CCDC28A	6	2	0.729774	0.19517	0.000184626	0.00585974
ENSG00000136488	CSH1	17	2	-0.341513	0.0913267	0.000184411	0.00585974
ENSG00000184677	ZBTB40	1	2	-0.484038	0.129485	0.000185362	0.00587433
ENSG00000101654	RNMT	18	2	0.511038	0.136886	0.000188981	0.00597722
ENSG00000167325	RRM1	11	2	0.510799	0.136832	0.000189172	0.00597722
ENSG00000118518	RNF146	6	2	0.660895	0.177115	0.000190379	0.00599966
ENSG00000196230	TUBB	6	2	0.413593	0.110842	0.000190447	0.00599966
ENSG00000104381	GDAP1	8	2	0.614736	0.164803	0.000191389	0.00602039
ENSG00000111885	MAN1A1	6	2	0.510732	0.137017	0.000193392	0.0060744
ENSG00000105393	BABAM1	19	2	0.727129	0.195228	0.000195687	0.00613741
ENSG00000116031	CD207	2	2	-0.728077	0.195534	0.000196456	0.00615245
ENSG00000147180	ZNF711	X	2	0.66038	0.177459	0.000198195	0.00619775
ENSG00000279331	RBM12B-AS1	8	2	-0.727257	0.195503	0.000199282	0.00622259
ENSG00000080603	SRCAP	16	2	-0.460373	0.123814	0.000200589	0.00624502
ENSG00000177707	PVRL3	3	2	0.725612	0.195147	0.000200578	0.00624502
ENSG00000138356	AOX1	2	2	-0.506876	0.136368	0.000201629	0.0062682
ENSG00000067533	RRP15	1	2	0.507238	0.136538	0.000203205	0.00629016
ENSG00000164933	SLC25A32	8	2	0.725179	0.195262	0.000204112	0.00629016
ENSG00000171314	PGAM1	10	2	0.724735	0.19513	0.00020392	0.00629016
ENSG00000186076		12	2	0.724735	0.19513	0.00020392	0.00629016
ENSG00000216285		12	2	0.724735	0.19513	0.00020392	0.00629016
ENSG00000226784	PGAM4	X	2	0.724735	0.19513	0.00020392	0.00629016
ENSG00000145545	SRD5A1	5	2	0.412398	0.111099	0.000205648	0.00632536
ENSG00000170456	DENND5B	12	2	0.562158	0.15147	0.000206149	0.00632536
ENSG00000178913	TAF7	5	2	0.724084	0.195094	0.00020607	0.00632536
ENSG00000152463	OLAH	10	2	-0.603458	0.162655	0.000207222	0.00633543
ENSG00000174469	CNTNAP2	7	2	0.355872	0.0959242	0.000207317	0.00633543
ENSG00000175175	PPM1E	17	2	0.658953	0.177622	0.000207372	0.00633543
ENSG00000165630	PRPF18	10	2	0.723659	0.195112	0.000208134	0.00634959
ENSG00000123965	PMS2P5	7	2	0.724311	0.195453	0.000210716	0.00636565
ENSG00000127952	STYXL1	7	2	-0.561219	0.151445	0.000210759	0.00636565
ENSG00000174384		7	2	0.724311	0.195453	0.000210716	0.00636565
ENSG00000233448	PMS2P9	7	2	0.724311	0.195453	0.000210716	0.00636565
ENSG00000241350	PMS2P11	7	2	0.724311	0.195453	0.000210716	0.00636565
ENSG00000273897		7	2	0.724311	0.195453	0.000210716	0.00636565
ENSG00000277125		7	2	0.724311	0.195453	0.000210716	0.00636565
ENSG00000034693	PEX3	6	2	0.505118	0.136332	0.000211353	0.0063745
ENSG00000117560	FASLG	1	2	-0.505112	0.136493	0.000215054	0.00647693
ENSG00000133169	BEX1	X	2	0.860387	0.23258	0.000216184	0.00650175
ENSG00000155545	MIER3	5	1	0.713968	0.193035	0.000216754	0.00650968
ENSG00000106018	VIPR2	7	2	-0.411705	0.111414	0.000219667	0.00655838
ENSG00000139910	NOVA1	14	2	0.483081	0.130753	0.000220229	0.00655838
ENSG00000187653	TMSB4XP8	4	2	0.720669	0.195041	0.000219924	0.00655838
ENSG00000196498	NCOR2	12	2	-0.345552	0.0935246	0.000220081	0.00655838
ENSG00000205542	TMSB4X	X	2	0.720669	0.195041	0.000219924	0.00655838
ENSG00000230043	TMSB4XP6	20	2	0.720669	0.195041	0.000219924	0.00655838
ENSG00000101977	MCF2	X	2	0.478786	0.129678	0.000222388	0.00656891
ENSG00000108384	RAD51C	17	2	0.503676	0.136377	0.000221401	0.00656891
ENSG00000115520	COQ10B	2	2	0.720151	0.195091	0.000223058	0.00656891
ENSG00000144381	HSPD1	2	2	0.47851	0.129626	0.000222956	0.00656891
ENSG00000165660	FAM175B	10	2	0.503834	0.136475	0.000222694	0.00656891
ENSG00000197471	SPN	16	2	-0.397992	0.10777	0.000221651	0.00656891
ENSG00000226723		1	2	0.720324	0.195132	0.000222968	0.00656891
ENSG00000259115		14	2	0.568591	0.153939	0.00022109	0.00656891
ENSG00000145708	CRHBP	5	2	0.722582	0.19592	0.000225893	0.00664318
ENSG00000120837	NFYB	12	2	0.442233	0.119979	0.00022787	0.00668969
ENSG00000185885	IFITM1	11	2	-0.718843	0.195037	0.000228104	0.00668969
ENSG00000141756	FKBP10	17	2	-0.7191	0.195172	0.000229201	0.0067126
ENSG00000165434	PGM2L1	11	1	0.699341	0.189988	0.000232338	0.00679509
ENSG00000108389	MTMR4	17	2	0.628164	0.1707	0.000233295	0.00681369
ENSG00000102471	NDFIP2	13	1	0.925423	0.251567	0.000234493	0.00682988
ENSG00000182952	HMGN4	6	2	0.408145	0.11094	0.000234173	0.00682988
ENSG00000139793	MBNL2	13	2	0.53692	0.145984	0.000235137	0.00683928
ENSG00000161654	LSM12	17	2	0.501007	0.136259	0.000236123	0.00685854
ENSG00000143412	ANXA9	1	2	-0.501286	0.136554	0.000241636	0.00700908
ENSG00000112739	PRPF4B	6	2	0.41263	0.112497	0.000244532	0.00706415
ENSG00000136536	2007-03-01	2	2	0.502727	0.13706	0.000244507	0.00706415
ENSG00000166526	ZNF3	7	2	-0.394899	0.107648	0.000244042	0.00706415
ENSG00000108176	DNAJC12	10	2	0.595231	0.16232	0.000245385	0.00707916
ENSG00000085721	RRN3	16	2	0.501111	0.136834	0.000250069	0.00717529
ENSG00000116688	MFN2	1	2	0.506421	0.138277	0.000249897	0.00717529
ENSG00000136718	IMP4	2	2	0.714126	0.194964	0.000249404	0.00717529
ENSG00000173546	CSPG4	15	2	-0.499612	0.136395	0.000249311	0.00717529
ENSG00000166206	GABRB3	15	2	0.494032	0.135063	0.000254412	0.00729007
ENSG00000132386	SERPINF1	17	2	0.723773	0.197958	0.000255979	0.00731521
ENSG00000182492	BGN	X	2	-0.890172	0.243464	0.000255902	0.00731521
ENSG00000086300	SNX10	7	2	0.712411	0.194973	0.000258289	0.00737129
ENSG00000167117	LINC00483	17	2	-0.715832	0.196017	0.000260316	0.00741917
ENSG00000033800	PIAS1	15	2	0.405133	0.11096	0.000261049	0.0074301
ENSG00000177144	NUDT4P1	1	2	0.714977	0.19593	0.000263114	0.00746886
ENSG00000271121	NUDT4P2	1	2	0.714977	0.19593	0.000263114	0.00746886
ENSG00000089123	TASP1	20	2	0.646125	0.177136	0.000264687	0.00749607
ENSG00000181852	RNF41	12	2	0.48124	0.131936	0.000264779	0.00749607
ENSG00000187244	BCAM	19	2	-0.73822	0.202414	0.000265243	0.0074992
ENSG00000111716	LDHB	12	2	0.725381	0.199018	0.000267594	0.00753557
ENSG00000131462	TUBG1	17	2	0.710518	0.19493	0.000267394	0.00753557
ENSG00000155495	MAGEC1	X	2	-0.71257	0.195484	0.000267232	0.00753557
ENSG00000005187	ACSM3	16	2	-0.49569	0.136196	0.000273141	0.00767338
ENSG00000118777	ABCG2	4	2	-0.709346	0.194904	0.00027321	0.00767338
ENSG00000242042		1	1	-1.82101	0.500486	0.000274253	0.00769249
ENSG00000078596	ITM2A	X	2	-0.496152	0.136435	0.000276333	0.00772025
ENSG00000112339	HBS1L	6	2	0.390318	0.107318	0.000275827	0.00772025
ENSG00000224854	CDKN2A-AS1	9	2	-0.710455	0.195365	0.000276309	0.00772025
ENSG00000172209	GPR22	7	2	0.640612	0.176213	0.000277511	0.00774296
ENSG00000198844	ARHGEF15	17	2	-0.49567	0.136453	0.000280654	0.00781014
ENSG00000204178	TMEM57	1	2	0.640215	0.176232	0.000280366	0.00781014
ENSG00000178568	ERBB4	2	2	0.49779	0.137105	0.000282628	0.00785476
ENSG00000112494	UNC93A	6	2	-0.496246	0.136729	0.000284082	0.00788487
ENSG00000157500	APPL1	3	2	0.641039	0.176683	0.000285427	0.00791183
ENSG00000130830	MPP1	X	2	0.706703	0.194907	0.000288006	0.0079522
ENSG00000185215	TNFAIP2	14	2	-0.494501	0.136361	0.000287392	0.0079522
ENSG00000238165		2	2	0.710219	0.195865	0.000287767	0.0079522
ENSG00000198932	GPRASP1	X	2	0.70561	0.194896	0.000294093	0.00810971
ENSG00000158092	NCK1	3	2	0.493427	0.136307	0.000294633	0.00811405
ENSG00000016391	CHDH	3	1	-0.688323	0.190284	0.000297651	0.00818656
ENSG00000197582	GPX1P1	X	2	0.704584	0.194836	0.000298859	0.00818797
ENSG00000215326	GPX1P2	21	2	0.704584	0.194836	0.000298859	0.00818797
ENSG00000233276	GPX1	3	2	0.704584	0.194836	0.000298859	0.00818797
ENSG00000111711	GOLT1B	12	2	0.642628	0.177733	0.000299548	0.00819628
ENSG00000132964	CDK8	13	2	0.587041	0.162386	0.000300236	0.00820453
ENSG00000077458	FAM76B	11	1	0.91662	0.253601	0.000301017	0.00821529
ENSG00000164919	COX6C	8	2	0.703987	0.194837	0.000302422	0.00823539
ENSG00000225774	SIRPAP1	22	2	0.492864	0.136409	0.000302529	0.00823539
ENSG00000007350	TKTL1	X	2	-0.491346	0.13614	0.000307231	0.00835267
ENSG00000065613	SLK	10	2	0.494638	0.137067	0.000307703	0.0083548
ENSG00000038002	AGA	4	2	0.400047	0.110878	0.00030856	0.00836739
ENSG00000162383	SLC1A7	1	2	-0.466965	0.129446	0.000309264	0.00837576
ENSG00000067560	RHOA	3	2	0.63667	0.176546	0.000310647	0.00840251
ENSG00000077549	CAPZB	1	2	0.39985	0.110912	0.000312032	0.00842923
ENSG00000105223	PLD3	19	2	0.701635	0.194794	0.000315861	0.00852182
ENSG00000236654		7	2	0.701496	0.194793	0.000316694	0.00853347
ENSG00000254986	DPP3	11	2	-0.636369	0.176755	0.000317864	0.00855412
ENSG00000081087	OSTM1	6	2	0.582993	0.161961	0.000318734	0.00856667
ENSG00000089818	NECAP1	12	2	0.877916	0.243984	0.000320369	0.00858169
ENSG00000126950	TMEM35	X	2	0.740045	0.205641	0.000319791	0.00858169
ENSG00000163541	SUCLG1	2	2	0.778122	0.216257	0.000320505	0.00858169
ENSG00000198356	ASNA1	19	2	0.813862	0.226214	0.000320981	0.00858362
ENSG00000163412	EIF4E3	3	1	0.783016	0.217662	0.000321417	0.00858446
ENSG00000137673	MMP7	11	2	-0.703772	0.195743	0.000323914	0.00863769
ENSG00000236269	ENO1-IT1	1	2	0.70462	0.195993	0.000324224	0.00863769
ENSG00000007952	NOX1	X	2	-0.34522	0.0960439	0.000325142	0.0086513
ENSG00000119414	PPP6C	9	2	0.445457	0.124016	0.000328223	0.00871908
ENSG00000184838	PRR16	5	2	0.634316	0.176605	0.000328511	0.00871908
ENSG00000149212	SESN3	11	1	0.580411	0.161696	0.000331291	0.0087819
ENSG00000105058	FAM32A	19	2	0.698796	0.194802	0.000334222	0.00884856
ENSG00000095002	MSH2	2	2	0.69847	0.194772	0.000335686	0.00886532
ENSG00000172318	B3GALT1	2	2	-0.632358	0.176337	0.00033569	0.00886532
ENSG00000073861	TBX21	17	2	-0.698036	0.194757	0.000338197	0.00892041
ENSG00000143702	CEP170	1	2	0.487944	0.136223	0.000341037	0.00898418
ENSG00000134001	EIF2S1	14	2	0.583569	0.162973	0.000342581	0.00901366
ENSG00000278341		16	1	-0.898203	0.250924	0.000344147	0.00904365
ENSG00000051825	MPHOSPH9	12	2	0.44322	0.123907	0.000347527	0.0091212
ENSG00000100105	PATZ1	22	2	-0.305589	0.0855102	0.000351948	0.00921444
ENSG00000124701	APOBEC2	6	2	-0.696618	0.194913	0.000351585	0.00921444
ENSG00000132286	TIMM10B	11	2	0.633158	0.17727	0.000354658	0.00927395
ENSG00000163346	PBXIP1	1	2	-0.39594	0.110872	0.000355438	0.00928292
ENSG00000173812	EIF1	17	2	0.319063	0.0894311	0.000360142	0.00939422
ENSG00000103591	AAGAB	15	2	0.487141	0.136625	0.000363135	0.00946068
ENSG00000122121	XPNPEP2	X	2	-0.485991	0.136317	0.000363656	0.00946263
ENSG00000066405	CLDN18	3	2	-0.381331	0.106993	0.000365142	0.00947696
ENSG00000144224	UBXN4	2	2	0.397672	0.111587	0.000365545	0.00947696
ENSG00000161203	AP2M1	3	2	0.693966	0.194719	0.000365346	0.00947696
ENSG00000183431	SF3A3	1	2	0.694697	0.194955	0.000366122	0.00948032
ENSG00000169213	RAB3B	1	2	0.420487	0.118218	0.000375279	0.00970561
ENSG00000119929	CUTC	10	2	0.693596	0.195125	0.000378535	0.00977789
ENSG00000132522	GPS2	17	2	0.692215	0.19478	0.000379666	0.00978331
ENSG00000261915		17	2	0.692215	0.19478	0.000379666	0.00978331
ENSG00000156136	DCK	4	2	0.692702	0.19494	0.000380262	0.00978678
ENSG00000106603	COA1	7	2	0.460287	0.129555	0.000381111	0.00979676
ENSG00000168958	MFF	2	2	0.53704	0.151198	0.000382459	0.00981954
ENSG00000134461	ANKRD16	10	1	1.12084	0.315614	0.000383355	0.00983064
ENSG00000005471	ABCB4	7	2	-0.625555	0.17628	0.000387235	0.0098943
ENSG00000132000	PODNL1	19	2	-0.692807	0.195224	0.000387026	0.0098943
ENSG00000196187	TMEM63A	1	2	-0.341085	0.096111	0.000386897	0.0098943
ENSG00000196368	NUDT11	X	2	0.691241	0.194864	0.000389202	0.00990879
ENSG00000249286	AMD1P3	5	2	0.690566	0.194657	0.000388758	0.00990879
ENSG00000279557		5	2	0.690566	0.194657	0.000388758	0.00990879
ENSG00000086589	RBM22	5	2	0.577576	0.16296	0.000393693	0.00999913
ENSG00000145723	GIN1	5	2	0.732516	0.206675	0.000393673	0.00999913
ENSG00000254244	PAICSP4	8	2	0.692876	0.195591	0.000396402	0.0100559
ENSG00000011260	UTP18	17	2	0.853724	0.241179	0.000400433	0.0101285
ENSG00000185652	NTF3	12	2	-0.689126	0.194689	0.000400693	0.0101285
ENSG00000205649	HTN3	4	2	-0.688982	0.194633	0.000400267	0.0101285
ENSG00000057757	PITHD1	1	1	1.1322	0.320077	0.000404295	0.0102074
ENSG00000145781	COMMD10	5	2	0.624235	0.176493	0.00040487	0.0102097
ENSG00000101473	ACOT8	20	2	0.624185	0.176528	0.000406376	0.0102234
ENSG00000175216	CKAP5	11	2	0.625137	0.176792	0.000406239	0.0102234
ENSG00000126216	TUBGCP3	13	2	0.502184	0.142063	0.000407871	0.010225
ENSG00000140743	CDR2	16	2	0.484053	0.13692	0.0004073	0.010225
ENSG00000197712	FAM114A1	4	2	-0.630896	0.178475	0.000407882	0.010225
ENSG00000138758	2011-09-01	4	2	0.38274	0.108295	0.000408948	0.0102396
ENSG00000108828	VAT1	17	2	-0.688503	0.194873	0.000410754	0.0102606
ENSG00000137770	CTDSPL2	15	1	0.762002	0.215665	0.000410443	0.0102606
ENSG00000262943	ALOX12P2	17	2	-0.69017	0.195367	0.00041136	0.0102637
ENSG00000100603	SNW1	14	2	0.483009	0.136812	0.000414826	0.010338
ENSG00000183283	DAZAP2	12	2	0.379395	0.107479	0.000415652	0.0103465
ENSG00000095794	CREM	10	2	0.322904	0.0914869	0.000416335	0.0103513
ENSG00000204248	COL11A2	6	2	-0.482836	0.13684	0.000417971	0.0103799
ENSG00000176049	JAKMIP2	5	2	0.483046	0.136953	0.000420161	0.010422
ENSG00000151470	C4orf33	4	1	0.881834	0.250063	0.000421173	0.010435
ENSG00000177613	CSTF2T	10	2	0.479872	0.136136	0.000423573	0.0104822
ENSG00000140350	ANP32A	15	2	0.482511	0.136951	0.000426322	0.0105379
ENSG00000100417	PMM1	22	2	0.68549	0.194592	0.000427183	0.0105469
ENSG00000111788		12	2	-0.456709	0.129705	0.000429717	0.0105972
ENSG00000185515	BRCC3	X	2	0.434746	0.123497	0.000431064	0.0106181
ENSG00000125629	INSIG2	2	2	0.685032	0.194618	0.000431755	0.0106228
ENSG00000101444	AHCY	20	2	0.684753	0.194581	0.000432997	0.0106287
ENSG00000272945		20	2	0.684753	0.194581	0.000432997	0.0106287
ENSG00000048162	NOP16	5	2	0.478615	0.136089	0.000436581	0.0106674
ENSG00000114742	WDR48	3	2	0.338571	0.0962686	0.000436558	0.0106674
ENSG00000163625	WDFY3	4	2	0.378009	0.107468	0.000435771	0.0106674
ENSG00000168701	TMEM208	16	2	0.684464	0.194612	0.000436334	0.0106674
ENSG00000198060	2005-03-01	10	2	0.620298	0.1765	0.000440693	0.0107555
ENSG00000196616	ADH1B	4	2	-0.38967	0.110895	0.00044162	0.0107657
ENSG00000121390	PSPC1	13	2	0.574123	0.163411	0.000442473	0.0107741
ENSG00000108846	ABCC3	17	2	-0.433578	0.123422	0.000443123	0.0107776
ENSG00000173852	DPY19L1	7	2	0.576635	0.164245	0.000446722	0.0108527
ENSG00000155849	ELMO1	7	2	0.682956	0.194562	0.000447717	0.0108644
ENSG00000070010	UFD1L	22	2	0.682447	0.194608	0.00045358	0.0109941
ENSG00000265597		X	2	-0.477263	0.136125	0.000454796	0.011011
ENSG00000102978	POLR2C	16	2	0.389078	0.111	0.000456283	0.0110345
ENSG00000134278	SPIRE1	18	1	0.75742	0.216257	0.000461063	0.0111374
ENSG00000107771	CCSER2	10	2	0.434612	0.124138	0.000463435	0.011182
ENSG00000111647	UHRF1BP1L	12	2	0.57058	0.163004	0.000464549	0.0111961
ENSG00000164187	LMBRD2	5	1	0.877207	0.25066	0.000465965	0.0112175
ENSG00000198231	DDX42	17	2	0.573983	0.164035	0.000466724	0.0112231
ENSG00000013725	CD6	11	2	-0.326862	0.0934672	0.000470392	0.0112985
ENSG00000087076	HSD17B14	19	2	-0.526826	0.150669	0.00047126	0.0113065
ENSG00000198431	TXNRD1	12	2	0.682787	0.195328	0.000472995	0.0113353
ENSG00000117500	TMED5	1	2	0.433396	0.123995	0.00047356	0.0113361
ENSG00000136999	NOV	8	2	0.475599	0.136087	0.000474402	0.0113434
ENSG00000164330	EBF1	5	1	-0.881245	0.252268	0.000477106	0.0113953
ENSG00000120889	TNFRSF10B	8	2	-0.388853	0.11138	0.000480787	0.0114574
ENSG00000130054	FAM155B	X	2	-0.679124	0.194513	0.000480485	0.0114574
ENSG00000164815	ORC5	7	2	0.391742	0.112264	0.000483986	0.0115207
ENSG00000166068	SPRED1	15	1	0.902775	0.258942	0.000489565	0.0116405
ENSG00000110048	OSBP	11	2	0.47613	0.136718	0.000496603	0.0117814
ENSG00000135299	ANKRD6	6	2	0.475059	0.136407	0.000496479	0.0117814
ENSG00000204217	BMPR2	2	2	0.415706	0.119383	0.000497467	0.0117887
ENSG00000276472	MIR6847	8	2	0.474662	0.136327	0.000498088	0.0117903
ENSG00000153443	UBALD1	16	1	-0.877565	0.252102	0.000499557	0.0118119
ENSG00000169385	RNASE2	14	2	-0.676836	0.194479	0.000500956	0.0118318
ENSG00000114853	ZBTB47	3	1	-1.09622	0.315038	0.000502107	0.0118458
ENSG00000105137	SYDE1	19	2	-0.33401	0.0960032	0.000502999	0.0118537
ENSG00000134108	ARL8B	3	2	0.620228	0.178362	0.000506384	0.0119202
ENSG00000127995	CASD1	7	2	0.676771	0.194686	0.000508534	0.0119576
ENSG00000092203	TOX4	14	2	0.326187	0.0938466	0.000509428	0.0119654
ENSG00000213430	HSPD1P1	5	2	0.473812	0.136351	0.00051095	0.0119878
ENSG00000083290	ULK2	17	2	0.376879	0.108512	0.000514386	0.0120551
ENSG00000096092	TMEM14A	6	2	0.814353	0.234567	0.00051712	0.0121059
ENSG00000077348	EXOSC5	19	2	0.677976	0.195356	0.000519561	0.0121496
ENSG00000127530	OR7C1	19	2	-0.674441	0.194453	0.000523554	0.0122295
ENSG00000166595	FAM96B	16	2	0.674105	0.194451	0.000526853	0.012293
ENSG00000072657	TRHDE	12	2	0.672509	0.194482	0.000544302	0.0126584
ENSG00000186803	IFNA10	9	2	-0.383044	0.110769	0.000544118	0.0126584
ENSG00000234829	IFNA17	9	2	-0.383044	0.110769	0.000544118	0.0126584
ENSG00000100106	TRIOBP	22	2	-0.347203	0.100461	0.000548034	0.0127313
ENSG00000168269	FOXI1	5	2	-0.671778	0.194442	0.000550475	0.012774
ENSG00000117419	ERI3	1	2	0.671363	0.194452	0.000555238	0.0128705
ENSG00000138688	KIAA1109	4	2	0.504099	0.146034	0.000556589	0.0128763
ENSG00000168487	BMP1	8	2	-0.326752	0.0946591	0.000556702	0.0128763
ENSG00000051382	PIK3CB	3	2	0.471595	0.136645	0.000557991	0.0128819
ENSG00000244734	HBB	11	2	-0.369126	0.106957	0.000558157	0.0128819
ENSG00000172137	CALB2	16	2	0.670473	0.194401	0.000562836	0.0129758
ENSG00000110218	PANX1	11	2	0.67294	0.195201	0.000565964	0.0130337
ENSG00000154122	ANKH	5	2	0.49135	0.14257	0.000568176	0.0130705
ENSG00000111676	ATN1	12	2	-0.368802	0.107047	0.000570572	0.0130983
ENSG00000164754	RAD21	8	2	0.472332	0.137098	0.000570618	0.0130983
ENSG00000129910	CDH15	16	2	-0.469108	0.136194	0.000572285	0.0131224
ENSG00000169021	UQCRFS1	19	2	1.0207	0.296456	0.000575287	0.0131487
ENSG00000185499	MUC1	1	2	-0.381793	0.110889	0.000575289	0.0131487
ENSG00000226085	UQCRFS1P1	22	2	1.0207	0.296456	0.000575287	0.0131487
ENSG00000166947	EPB42	15	2	-0.669127	0.19439	0.000577018	0.013174
ENSG00000042317	SPATA7	14	2	0.657043	0.190905	0.00057801	0.0131825
ENSG00000142677	IL22RA1	1	2	-0.669811	0.194686	0.000580715	0.01323
ENSG00000169371	SNUPN	15	2	0.669108	0.194549	0.000583269	0.0132597
ENSG00000260269		15	2	0.669108	0.194549	0.000583269	0.0132597
ENSG00000077721	UBE2A	X	2	0.500714	0.145624	0.000585176	0.0132777
ENSG00000082258	CCNT2	2	2	0.368893	0.107288	0.000585313	0.0132777
ENSG00000013364	MVP	16	2	-0.668752	0.194615	0.000589744	0.0133082
ENSG00000080371	RAB21	12	2	0.556549	0.161952	0.000589252	0.0133082
ENSG00000122140	MRPS2	9	2	0.668471	0.194528	0.000589551	0.0133082
ENSG00000166037	CEP57	11	2	0.350446	0.101984	0.00058979	0.0133082
ENSG00000198682	PAPSS2	10	2	-0.380626	0.11073	0.000587303	0.0133082
ENSG00000239305	RNF103	2	2	0.608069	0.177104	0.000596049	0.0134351
ENSG00000113558	SKP1	5	2	0.681826	0.198629	0.000597709	0.0134583
ENSG00000189223	PAX8-AS1	2	1	-1.07552	0.31358	0.000603972	0.0135849
ENSG00000204116	CHIC1	X	1	0.884404	0.25789	0.000604963	0.0135928
ENSG00000052802	MSMO1	4	2	0.666003	0.194369	0.000611458	0.0136999
ENSG00000164830	OXR1	8	2	0.567	0.16548	0.000611665	0.0136999
ENSG00000231952	DPY19L1P2	7	1	1.66934	0.487126	0.000610462	0.0136999
ENSG00000006756	ARSD	X	2	-0.376281	0.10985	0.000613889	0.0137352
ENSG00000179918	SEPHS2	16	2	0.668131	0.195133	0.000617098	0.0137925
ENSG00000179271	GADD45GIP1	19	2	0.665566	0.19442	0.000618564	0.0138107
ENSG00000274207		1	2	0.665417	0.194406	0.000619771	0.0138231
ENSG00000175348	TMEM9B	11	2	0.606593	0.17736	0.000625931	0.0139458
ENSG00000161944	ASGR2	17	2	-0.66696	0.195071	0.000628355	0.0139852
ENSG00000086548	CEACAM6	19	2	-0.465026	0.136094	0.000633294	0.0140804
ENSG00000145936	KCNMB1	5	2	-0.648741	0.189908	0.00063528	0.0141095
ENSG00000147168	IL2RG	X	2	-0.67893	0.198761	0.000635936	0.0141095
ENSG00000007306	CEACAM7	19	2	-0.379082	0.111042	0.000640503	0.014196
ENSG00000177189	RPS6KA3	X	2	0.601724	0.176332	0.000643797	0.0142542
ENSG00000149792	MRPL49	11	2	0.662975	0.194336	0.000646081	0.0142898
ENSG00000214826	DDX12P	12	2	-0.60196	0.176505	0.000648589	0.0143304
ENSG00000172830	SSH3	11	2	-0.378545	0.111009	0.000649524	0.0143361
ENSG00000103423	DNAJA3	16	2	0.640459	0.187877	0.000652177	0.0143797
ENSG00000187741	FANCA	16	2	-0.365083	0.107213	0.000661157	0.0145626
ENSG00000196821	C6orf106	6	2	0.381922	0.112181	0.000662847	0.0145696
ENSG00000203782	LOR	1	2	-0.6634	0.194858	0.000662764	0.0145696
ENSG00000162601	MYSM1	1	1	1.12667	0.331014	0.000664816	0.0145978
ENSG00000070785	EIF2B3	1	2	0.663532	0.195162	0.000674096	0.0147726
ENSG00000130643	CALY	10	2	0.660562	0.19429	0.000674169	0.0147726
ENSG00000105398	SULT2A1	19	2	-0.463941	0.13649	0.000676129	0.0148003
ENSG00000133731	IMPA1	8	2	0.660825	0.194435	0.000677096	0.0148024
ENSG00000142168	SOD1	21	2	0.660487	0.194348	0.000677621	0.0148024
ENSG00000119787	ATL2	2	1	0.848402	0.249768	0.00068189	0.0148498
ENSG00000168002	POLR2G	11	2	0.662749	0.195104	0.000681545	0.0148498
ENSG00000198521	ZNF43	19	2	0.462435	0.136135	0.000681582	0.0148498
ENSG00000115317	HTRA2	2	2	0.461995	0.13607	0.00068562	0.0149158
ENSG00000114098	ARMC8	3	2	0.435254	0.128225	0.000687676	0.0149452
ENSG00000183508	FAM46C	1	2	-0.597863	0.176164	0.000689322	0.0149513
ENSG00000187325	TAF9B	X	2	0.60503	0.178277	0.000689367	0.0149513
ENSG00000176692	FOXC2	16	2	-0.602108	0.177537	0.000695258	0.0150637
ENSG00000170791	CHCHD7	8	2	0.598718	0.176583	0.000697451	0.0150958
ENSG00000074071	MRPS34	16	2	0.658436	0.194255	0.000700094	0.0151068
ENSG00000175325	PROP1	5	2	-0.659582	0.194585	0.000699711	0.0151068
ENSG00000179403	VWA1	1	2	-0.510796	0.150678	0.000698952	0.0151068
ENSG00000089225	TBX5	12	2	-0.439764	0.129783	0.000702849	0.0151509
ENSG00000162735	PEX19	1	2	0.461875	0.136426	0.00071036	0.0152972
ENSG00000145826	LECT2	5	2	-0.657789	0.194311	0.000711163	0.015299
ENSG00000141068	KSR1	17	2	-0.43734	0.129223	0.000713372	0.0153155
ENSG00000166575	TMEM135	11	2	0.657494	0.19426	0.000712808	0.0153155
ENSG00000100324	TAB1	22	2	-0.596449	0.176283	0.000715739	0.0153198
ENSG00000119138	KLF9	9	2	0.377367	0.111526	0.000715207	0.0153198
ENSG00000183624	HMCES	3	2	0.461021	0.136255	0.000715656	0.0153198
ENSG00000100461	RBM23	14	2	0.657342	0.194401	0.000721252	0.0154223
ENSG00000087884	AAMDC	11	2	-0.46003	0.136089	0.000723928	0.0154639
ENSG00000125731	SH2D3A	19	2	-0.460142	0.136176	0.000727415	0.0154917
ENSG00000184033	CTAG1B	X	2	-0.65706	0.194444	0.000727048	0.0154917
ENSG00000268651	CTAG1A	X	2	-0.65706	0.194444	0.000727048	0.0154917
ENSG00000261487		16	2	-0.5973	0.176844	0.00073132	0.0155592
ENSG00000275385	CCL18	17	2	-0.462592	0.136978	0.000732442	0.0155675
ENSG00000136068	FLNB	3	2	-0.459999	0.136231	0.000733866	0.015579
ENSG00000144120	TMEM177	2	2	0.655891	0.194258	0.000734451	0.015579
ENSG00000187242	KRT12	17	2	-0.656308	0.194419	0.000736194	0.0156004
ENSG00000124256	ZBP1	20	2	-0.684756	0.20306	0.000745729	0.0157867
ENSG00000117505	DR1	1	2	0.45876	0.136058	0.000746773	0.0157931
ENSG00000142655	PEX14	1	2	0.458607	0.136025	0.000747609	0.015795
ENSG00000112303	VNN2	6	2	-0.654436	0.194275	0.00075549	0.0159456
ENSG00000181991	MRPS11	15	2	0.462135	0.13722	0.000757586	0.015974
ENSG00000143183	TMCO1	1	2	0.373244	0.110953	0.000768247	0.0161827
ENSG00000136694	IL36A	2	2	-0.655171	0.194806	0.000770436	0.0161967
ENSG00000173826	KCNH6	17	2	-0.373126	0.11094	0.000770105	0.0161967
ENSG00000011451	WIZ	19	2	-0.323756	0.0962819	0.000772158	0.0162169
ENSG00000164270	HTR4	5	2	-0.374019	0.111254	0.000774227	0.0162442
ENSG00000169760	NLGN1	3	2	0.59137	0.175957	0.000776959	0.0162855
ENSG00000081019	RSBN1	1	2	0.50224	0.149462	0.000778562	0.016303
ENSG00000174292	TNK1	17	2	-0.654171	0.194699	0.000779682	0.0163103
ENSG00000139496	NUPL1	13	2	0.504993	0.150442	0.000788702	0.0164828
ENSG00000005073	HOXA11	7	2	-0.45854	0.136653	0.000792238	0.0165404
ENSG00000188581	KRTAP1-1	17	2	-0.594573	0.177212	0.000793187	0.016544
ENSG00000135424	ITGA7	12	2	-0.456028	0.135961	0.000796175	0.0165737
ENSG00000164761	TNFRSF11B	8	2	-0.456024	0.135959	0.000796134	0.0165737
ENSG00000168781	PPIP5K1	15	2	0.591366	0.176354	0.000798595	0.0166078
ENSG00000160752	FDPS	1	2	0.833519	0.248774	0.000806656	0.016759
ENSG00000085840	ORC1	1	2	-0.653756	0.19527	0.000814062	0.0168809
ENSG00000135655	USP15	12	2	0.416404	0.124376	0.000814112	0.0168809
ENSG00000143256	PFDN2	1	2	0.649913	0.194153	0.000815656	0.0168964
ENSG00000126353	CCR7	17	2	-0.650264	0.194297	0.000817656	0.0169143
ENSG00000126821	SGPP1	14	2	0.59303	0.177204	0.000818112	0.0169143
ENSG00000020181	ADGRA2	8	2	-0.455727	0.136211	0.000820618	0.0169331
ENSG00000182307	C8orf33	8	2	0.594158	0.177575	0.000819987	0.0169331
ENSG00000132781	MUTYH	1	2	-0.650118	0.19436	0.000823064	0.0169631
ENSG00000185800	DMWD	19	2	-0.433789	0.129694	0.000823669	0.0169631
ENSG00000005882	PDK2	17	2	0.457081	0.136717	0.00082799	0.0170356
ENSG00000058085	LAMC2	1	2	-0.455505	0.136261	0.000829124	0.0170424
ENSG00000130311	DDA1	19	2	0.85884	0.256939	0.000830018	0.0170443
ENSG00000256646		7	2	0.718596	0.21509	0.000835064	0.0171313
ENSG00000125656	CLPP	19	2	0.648094	0.194142	0.000843104	0.0172796
ENSG00000145495	2006-03-01	5	2	0.287439	0.086141	0.000847372	0.0173169
ENSG00000167642	SPINT2	19	2	0.648622	0.194367	0.00084659	0.0173169
ENSG00000248546	ANP32C	4	2	-0.648336	0.194284	0.000846713	0.0173169
ENSG00000056097	ZFR	5	2	0.542111	0.162583	0.000854953	0.017455
ENSG00000108179	PPIF	10	2	0.455476	0.1367	0.000862438	0.017574
ENSG00000164736	SOX17	8	2	-0.585286	0.17565	0.000861862	0.017574
ENSG00000066923	STAG3	7	2	-0.452687	0.135922	0.000866944	0.0176489
ENSG00000169976	SF3B5	6	2	0.64684	0.194257	0.000869027	0.0176744
ENSG00000033627	ATP6V0A1	17	2	0.454765	0.136663	0.00087587	0.0177625
ENSG00000090104	RGS1	1	2	0.452202	0.135892	0.000875782	0.0177625
ENSG00000107443	CCNJ	10	2	-0.540943	0.16255	0.000875137	0.0177625
ENSG00000088179	PTPN4	2	2	0.503858	0.151457	0.000878686	0.0178026
ENSG00000041515	MYO16	13	2	0.587813	0.176793	0.000884616	0.017905
ENSG00000115325	DOK1	2	2	-0.452552	0.136122	0.000885424	0.017905
ENSG00000119446	RBM18	9	1	0.825824	0.248448	0.000887566	0.017916
ENSG00000170498	KISS1	1	2	-0.647823	0.194898	0.000887655	0.017916
ENSG00000115419	GLS	2	2	0.476734	0.143477	0.000891456	0.0179756
ENSG00000151276	MAGI1	3	2	0.426628	0.128428	0.000894014	0.01801
ENSG00000130559	CAMSAP1	9	2	0.291379	0.0877695	0.000900771	0.018129
ENSG00000131747	TOP2A	17	2	-0.452301	0.136265	0.000902511	0.0181468
ENSG00000113456	RAD1	5	2	0.343182	0.103426	0.000906169	0.0182031
ENSG00000148229	POLE3	9	2	0.643953	0.194239	0.000915548	0.0183568
ENSG00000168615	ADAM9	8	2	0.542058	0.163503	0.000915531	0.0183568
ENSG00000185483	ROR1	1	2	-0.42765	0.129012	0.000917098	0.0183705
ENSG00000175535	PNLIP	10	2	-0.643436	0.19415	0.000919346	0.0183982
ENSG00000268439		12	2	0.644057	0.194398	0.000922729	0.0184485
ENSG00000180357	ZNF609	15	2	-0.366822	0.110766	0.000927388	0.0185242
ENSG00000129625	REEP5	5	2	0.660812	0.199685	0.000935375	0.0186662
ENSG00000010404	IDS	X	2	0.253106	0.076519	0.000940468	0.0187502
ENSG00000110619	CARS	11	2	0.543718	0.164416	0.000943137	0.0187858
ENSG00000118972	FGF23	12	2	-0.641344	0.19406	0.000950186	0.0188731
ENSG00000146066	HIGD2A	5	2	0.661748	0.200226	0.000949732	0.0188731
ENSG00000154001	PPP2R5E	14	2	0.497583	0.150549	0.000949358	0.0188731
ENSG00000113600	C9	5	2	-0.640973	0.194067	0.000957085	0.0189216
ENSG00000169894	MUC3A	7	2	-0.449142	0.135983	0.000956833	0.0189216
ENSG00000177054	ZDHHC13	11	2	0.579992	0.175594	0.000956433	0.0189216
ENSG00000188379	IFNA2	9	2	-0.641766	0.194248	0.000953672	0.0189216
ENSG00000280594		21	1	1.58608	0.480141	0.000955339	0.0189216
ENSG00000244255		6	2	-0.642342	0.194605	0.000964265	0.0190458
ENSG00000130725	UBE2M	19	2	0.641315	0.194313	0.000965413	0.0190508
ENSG00000180090	OR3A1	17	2	-0.640317	0.194037	0.000966938	0.0190631
ENSG00000102241	HTATSF1	X	2	0.452371	0.137166	0.000973822	0.019181
ENSG00000140548	ZNF710	15	2	-0.407361	0.123641	0.00098526	0.0193803
ENSG00000172172	MRPL13	8	2	0.639219	0.194023	0.000985766	0.0193803
ENSG00000105127	AKAP8	19	2	0.44738	0.135832	0.000989057	0.0194004
ENSG00000121897	LIAS	4	2	0.639021	0.194022	0.000989324	0.0194004
ENSG00000178980	SEPW1	19	2	0.578276	0.175582	0.000989526	0.0194004
ENSG00000277443	MARCKS	6	2	0.38961	0.118337	0.000993407	0.0194585
ENSG00000103194	USP10	16	2	0.450455	0.136831	0.000994617	0.0194642
ENSG00000166482	MFAP4	17	2	-0.640649	0.194653	0.000997495	0.0195026
ENSG00000135451	TROAP	12	2	-0.579105	0.176041	0.00100326	0.0195793
ENSG00000176009	ASCL3	11	2	-0.638558	0.194111	0.00100314	0.0195793
ENSG00000239883	PARGP1	10	1	1.57529	0.479254	0.00101278	0.0197469
ENSG00000184374	COLEC10	8	2	-0.640663	0.195066	0.00102223	0.0199128
ENSG00000213079	SCAF8	6	2	0.637092	0.194011	0.00102418	0.0199326
ENSG00000123815	ADCK4	19	2	-0.580477	0.17679	0.00102551	0.0199401
ENSG00000059758	CDK17	12	2	0.609218	0.185558	0.00102648	0.0199408
ENSG00000204525	HLA-C	6	2	-0.663254	0.202077	0.00103004	0.0199917
ENSG00000260804		2	2	0.63671	0.194019	0.00103191	0.0200096
ENSG00000136235	GPNMB	7	2	-0.576509	0.175706	0.00103406	0.020033
ENSG00000171033	PKIA	8	2	0.576727	0.175843	0.00103884	0.0200987
ENSG00000204941	PSG5	19	2	-0.576966	0.175923	0.00103935	0.0200987
ENSG00000173867		15	2	0.63595	0.193988	0.00104436	0.020159
ENSG00000259494	MRPL46	15	2	0.63595	0.193988	0.00104436	0.020159
ENSG00000001084	GCLC	6	2	0.424023	0.129452	0.00105464	0.0203327
ENSG00000274390	MIR6885	19	2	0.63603	0.194186	0.00105527	0.0203327
ENSG00000074696	HACD3	15	2	0.496187	0.15153	0.00105845	0.0203656
ENSG00000107872	FBXL15	10	2	0.63515	0.193975	0.0010589	0.0203656
ENSG00000128602	SMO	7	2	-0.66243	0.202325	0.00106006	0.0203695
ENSG00000112164	GLP1R	6	2	-0.352712	0.107764	0.00106409	0.0203703
ENSG00000118156	ZNF541	19	1	1.56603	0.478498	0.00106483	0.0203703
ENSG00000136732	GYPC	2	2	-0.636584	0.19445	0.00106125	0.0203703
ENSG00000181552	EDDM3B	14	2	-0.635065	0.19402	0.00106343	0.0203703
ENSG00000255154		3	2	0.718443	0.21952	0.0010649	0.0203703
ENSG00000197670		20	2	-0.636334	0.194453	0.0010663	0.0203786
ENSG00000069966	GNB5	15	2	0.361204	0.110401	0.0010688	0.0203898
ENSG00000226049	TLK2P1	17	2	0.445845	0.136268	0.0010686	0.0203898
ENSG00000152484	USP12	13	2	0.445028	0.136059	0.00107226	0.0204192
ENSG00000204574	ABCF1	6	2	0.634475	0.193967	0.00107151	0.0204192
ENSG00000040731	CDH10	5	2	0.634283	0.193967	0.00107525	0.0204335
ENSG00000087237	CETP	16	2	-0.637994	0.195112	0.0010759	0.0204335
ENSG00000279515		2	2	-0.637676	0.195006	0.00107535	0.0204335
ENSG00000144821	MYH15	3	2	-0.633697	0.194045	0.00109189	0.0207186
ENSG00000093000	NUP50	22	2	0.307278	0.094105	0.00109359	0.0207323
ENSG00000145349	CAMK2D	4	1	0.697227	0.213554	0.00109513	0.020743
ENSG00000186564	FOXD2	1	2	-0.633193	0.193981	0.00109776	0.0207743
ENSG00000089063	TMEM230	20	2	0.576629	0.176707	0.00110168	0.0208113
ENSG00000238041		11	2	0.576629	0.176707	0.00110168	0.0208113
ENSG00000179115	FARSA	19	2	0.642985	0.197062	0.00110296	0.020817
ENSG00000010803	SCMH1	1	2	-0.634873	0.194644	0.00110741	0.0208633
ENSG00000124216	SNAI1	20	2	-0.632842	0.194036	0.00110836	0.0208633
ENSG00000151229	SLC2A13	12	1	0.694129	0.212798	0.0011066	0.0208633
ENSG00000033122	LRRC7	1	1	0.81195	0.249019	0.0011118	0.0209095
ENSG00000114654	EFCC1	3	2	-0.635493	0.194945	0.0011147	0.0209454
ENSG00000214046	SMIM7	19	2	0.469303	0.143997	0.00111758	0.020981
ENSG00000127334	DYRK2	12	2	0.312929	0.0960377	0.00112044	0.0209997
ENSG00000142686	C1orf216	1	2	0.778561	0.238942	0.00112055	0.0209997
ENSG00000170291	ELP5	17	2	0.578115	0.177447	0.00112214	0.0210107
ENSG00000182718	ANXA2	15	2	-0.360107	0.110539	0.00112312	0.0210107
ENSG00000129187	DCTD	4	2	0.362904	0.111409	0.00112433	0.0210149
ENSG00000084623	EIF3I	1	2	0.662639	0.203476	0.00112755	0.0210565
ENSG00000223907	LINC01226	1	1	-1.55431	0.477544	0.00113475	0.0211723
ENSG00000066777	ARFGEF1	8	2	0.551126	0.169374	0.00113835	0.0211873
ENSG00000116001	TIA1	2	2	0.363822	0.111822	0.00113954	0.0211873
ENSG00000116667	C1orf21	1	2	0.490879	0.150859	0.00113834	0.0211873
ENSG00000120705	ETF1	5	2	0.704665	0.216565	0.00113859	0.0211873
ENSG00000140538	NTRK3	15	2	0.228561	0.070255	0.00114068	0.02119
ENSG00000028277	POU2F2	19	2	-0.356421	0.109582	0.00114372	0.0212279
ENSG00000178974	FBXO34	14	2	0.63056	0.193922	0.00114752	0.0212797
ENSG00000150281	CTF1	16	2	-0.632449	0.194672	0.00115896	0.0214545
ENSG00000188763	FZD9	7	2	-0.630023	0.193916	0.0011583	0.0214545
ENSG00000137055	PLAA	9	2	0.528403	0.162735	0.00116624	0.0215703
ENSG00000105371	ICAM4	19	2	-0.631532	0.194528	0.00116843	0.021592
ENSG00000170464	DNAJC18	5	1	0.816589	0.251596	0.00117186	0.0216367
ENSG00000136986	DERL1	8	2	0.403963	0.124484	0.00117407	0.0216397
ENSG00000204610	TRIM15	6	2	-0.359196	0.110684	0.00117348	0.0216397
ENSG00000164070	HSPA4L	4	2	0.630014	0.194163	0.00117549	0.0216472
ENSG00000160050	CCDC28B	1	2	-0.440892	0.135889	0.00117656	0.0216481
ENSG00000183813	CCR4	3	2	-0.629334	0.193988	0.00117788	0.0216536
ENSG00000008324	SS18L2	3	2	0.724917	0.223553	0.00118401	0.0217475
ENSG00000083642	PDS5B	13	2	0.371446	0.114596	0.00118959	0.0217481
ENSG00000095397	DFNB31	9	2	-0.440666	0.135943	0.00118884	0.0217481
ENSG00000104853	CLPTM1	19	2	0.490333	0.15128	0.00119019	0.0217481
ENSG00000119396	RAB14	9	2	0.410968	0.126788	0.00118954	0.0217481
ENSG00000168309	FAM107A	3	2	-0.440412	0.135846	0.00118691	0.0217481
ENSG00000186431	FCAR	19	2	-0.277384	0.0855532	0.00118595	0.0217481
ENSG00000101266	CSNK2A1	20	2	0.613236	0.1893	0.00119744	0.0218087
ENSG00000108395	TRIM37	17	2	0.616352	0.190264	0.00119761	0.0218087
ENSG00000122068	FYTTD1	3	1	1.00667	0.310718	0.00119611	0.0218087
ENSG00000272047	GTF2H5	6	2	0.491363	0.151655	0.00119531	0.0218087
ENSG00000160685	ZBTB7B	1	2	-0.569554	0.175865	0.00120127	0.0218565
ENSG00000160948	VPS28	8	2	0.627789	0.193921	0.00120646	0.0219244
ENSG00000184117	NIPSNAP1	22	2	0.44078	0.136161	0.00120707	0.0219244
ENSG00000109171	SLAIN2	4	1	0.56813	0.175542	0.00121033	0.0219275
ENSG00000117148	ACTL8	1	2	-0.630164	0.194687	0.00120878	0.0219275
ENSG00000155085	AK9	6	1	0.805255	0.248799	0.00120975	0.0219275
ENSG00000119688	ABCD4	14	2	-0.440902	0.136261	0.00121339	0.0219642
ENSG00000111775	COX6A1	12	2	0.627267	0.19391	0.0012171	0.0219751
ENSG00000115946	PNO1	2	2	0.417786	0.129135	0.00121533	0.0219751
ENSG00000226976	COX6A1P2	6	2	0.627267	0.19391	0.0012171	0.0219751
ENSG00000141527	CARD14	17	2	-0.367356	0.113571	0.00121821	0.0219764
ENSG00000119707	RBM25	14	2	0.266576	0.0824475	0.00122376	0.0220577
ENSG00000106701	FSD1L	9	1	0.693663	0.214593	0.00122733	0.0221035
ENSG00000272333	KMT2B	19	2	-0.438971	0.135861	0.00123346	0.0221949
ENSG00000002549	LAP3	4	2	0.626224	0.193883	0.00123829	0.0222631
ENSG00000107560	RAB11FIP2	10	2	0.440223	0.136352	0.00124407	0.022321
ENSG00000116918	TSNAX	1	2	0.625982	0.193869	0.00124273	0.022321
ENSG00000137474	MYO7A	11	2	-0.309478	0.0958653	0.00124548	0.022321
ENSG00000186081	KRT5	12	2	-0.629552	0.195016	0.00124572	0.022321
ENSG00000197959	DNM3	1	2	0.61098	0.189294	0.00124799	0.0223429
ENSG00000117069	ST6GALNAC5	1	2	0.56731	0.175811	0.00125176	0.0223772
ENSG00000188937	NYX	X	2	-0.566359	0.17552	0.00125202	0.0223772
ENSG00000173113	TRMT112	11	2	0.625486	0.193862	0.00125339	0.0223828
ENSG00000153002	CPB1	3	2	-0.625296	0.193925	0.00126227	0.0225225
ENSG00000086061	DNAJA1	9	2	0.695811	0.215858	0.00126649	0.0225684
ENSG00000165934	CPSF2	14	1	0.799245	0.247954	0.00126697	0.0225684
ENSG00000186470	BTN3A2	6	2	-0.438317	0.136015	0.00127045	0.0226115
ENSG00000005381	MPO	17	2	-0.438541	0.13611	0.00127318	0.022641
ENSG00000136404	TM6SF1	15	2	0.624859	0.19396	0.00127484	0.0226517
ENSG00000221880	KRTAP1-3	17	2	-0.57019	0.177025	0.00127763	0.0226823
ENSG00000077097	TOP2B	3	2	0.624325	0.19385	0.00127893	0.0226863
ENSG00000075790	BCAP29	7	2	0.484904	0.150574	0.00128031	0.0226918
ENSG00000172159	FRMD3	9	1	0.797031	0.247631	0.00128804	0.0228099
ENSG00000153707	PTPRD	9	2	0.345974	0.107561	0.00129743	0.0229569
ENSG00000071575	TRIB2	2	2	0.437081	0.135902	0.00129918	0.0229687
ENSG00000083838	ZNF446	19	2	-0.416778	0.129613	0.00130191	0.0229788
ENSG00000141027	NCOR1	17	2	0.301504	0.09376	0.0013013	0.0229788
ENSG00000168447	SCNN1B	16	2	-0.625757	0.194657	0.00130598	0.0230314
ENSG00000084731	KIF3C	2	2	0.718171	0.223438	0.00130816	0.0230316
ENSG00000158887	MPZ	1	2	-0.623644	0.194024	0.00130783	0.0230316
ENSG00000122591	FAM126A	7	1	0.685028	0.213168	0.00131098	0.0230622
ENSG00000189143	CLDN4	7	2	-0.563582	0.175482	0.00131983	0.0231986
ENSG00000109919	MTCH2	11	2	0.700288	0.218074	0.00132165	0.0232113
ENSG00000124357	NAGK	2	2	0.622487	0.193923	0.00132747	0.0232759
ENSG00000131910	NR0B2	1	2	-0.622825	0.194029	0.00132751	0.0232759
ENSG00000131470	PSMC3IP	17	2	-0.415218	0.12938	0.00133061	0.0233109
ENSG00000081307	UBA5	3	2	0.517911	0.161449	0.00133709	0.0233858
ENSG00000121879	PIK3CA	3	2	0.524468	0.163484	0.00133632	0.0233858
ENSG00000108839	ALOX12	17	2	-0.62182	0.193906	0.00134213	0.0234546
ENSG00000165949	IFI27	14	2	-0.833011	0.259819	0.00134537	0.023492
ENSG00000085449	WDFY1	2	1	0.995302	0.310463	0.00134656	0.0234934
ENSG00000234627	NUS1P3	13	2	0.622845	0.194316	0.00134916	0.0235001
ENSG00000234685	NUS1P2	13	2	0.622845	0.194316	0.00134916	0.0235001
ENSG00000163479	SSR2	1	2	0.62177	0.194081	0.00135694	0.0236162
ENSG00000148481	FAM188A	10	2	0.564302	0.176183	0.0013604	0.0236571
ENSG00000164821	DEFA4	8	2	-0.621434	0.194039	0.00136185	0.023663
ENSG00000213398	LCAT	16	2	-0.620659	0.193828	0.00136422	0.0236848
ENSG00000021852	C8B	1	2	-0.620392	0.193804	0.00136889	0.0237465
ENSG00000161091	MFSD12	19	2	-0.567939	0.17745	0.00137161	0.0237743
ENSG00000102897	LYRM1	16	2	0.620242	0.193892	0.0013795	0.0238526
ENSG00000103249	CLCN7	16	2	-0.354559	0.11083	0.00137854	0.0238526
ENSG00000112305	SMAP1	6	2	0.684843	0.214065	0.00137791	0.0238526
ENSG00000282246		10	2	0.652543	0.204011	0.00138113	0.0238612
ENSG00000249106		4	1	-1.51762	0.474594	0.00138513	0.0239109
ENSG00000110080	ST3GAL4	11	2	-0.435628	0.136282	0.00139101	0.0239929
ENSG00000175691	ZNF77	19	1	0.991474	0.310215	0.00139306	0.0240089
ENSG00000101544	ADNP2	18	2	0.434295	0.135962	0.00140204	0.0241439
ENSG00000105974	CAV1	7	2	-0.434606	0.136134	0.00141051	0.0242701
ENSG00000072163	LIMS2	2	2	-0.621299	0.194721	0.00141918	0.0243012
ENSG00000120068	HOXB8	17	2	-0.596188	0.186815	0.00141623	0.0243012
ENSG00000123562	MORF4L2	X	2	0.515652	0.161607	0.00141892	0.0243012
ENSG00000136240	KDELR2	7	2	0.447549	0.140237	0.00141598	0.0243012
ENSG00000169403	PTAFR	1	2	-0.412506	0.129271	0.00141771	0.0243012
ENSG00000185231	MC2R	18	2	-0.434773	0.136235	0.00141613	0.0243012
ENSG00000135540	NHSL1	6	1	-0.808044	0.253333	0.00142448	0.0243723
ENSG00000070731	ST6GALNAC2	17	2	-0.618021	0.193781	0.00142633	0.0243842
ENSG00000183155	RABIF	1	2	0.433289	0.135873	0.00142799	0.0243887
ENSG00000247315	ZCCHC3	20	1	-0.990365	0.310581	0.00142889	0.0243887
ENSG00000133710	SPINK5	5	2	-0.617939	0.193817	0.00143135	0.0244111
ENSG00000155508	CNOT8	5	2	0.565924	0.177537	0.00143434	0.0244425
ENSG00000172260	NEGR1	1	1	0.681834	0.213972	0.00143973	0.0244754
ENSG00000198211	TUBB3	16	2	0.432759	0.1358	0.00143891	0.0244754
ENSG00000258947	TUBB3	16	2	0.432759	0.1358	0.00143891	0.0244754
ENSG00000127463	EMC1	1	2	0.298714	0.0937513	0.00144133	0.0244831
ENSG00000134717	BTF3L4	1	1	0.792212	0.248667	0.00144337	0.0244981
ENSG00000073464	CLCN4	X	2	0.805283	0.252809	0.00144583	0.0245202
ENSG00000008018	PSMB1	6	2	0.592505	0.186162	0.00145884	0.0245483
ENSG00000076928	ARHGEF1	19	2	-0.559612	0.1758	0.00145638	0.0245483
ENSG00000106524	ANKMY2	7	2	0.863129	0.271148	0.0014564	0.0245483
ENSG00000130513	GDF15	19	2	-0.618525	0.194266	0.001453	0.0245483
ENSG00000166341	DCHS1	11	2	-0.433038	0.135981	0.0014498	0.0245483
ENSG00000170017	ALCAM	3	2	0.412456	0.129588	0.00145848	0.0245483
ENSG00000197665		17	2	-0.653397	0.205296	0.00145905	0.0245483
ENSG00000228157		17	2	-0.653397	0.205296	0.00145905	0.0245483
ENSG00000235989	MORC2-AS1	22	1	1.50828	0.473851	0.00145744	0.0245483
ENSG00000281856		17	2	-0.653397	0.205296	0.00145905	0.0245483
ENSG00000156427	FGF18	5	2	-0.339792	0.106808	0.00146606	0.0245883
ENSG00000184343	SRPK3	X	2	-0.432623	0.135988	0.00146598	0.0245883
ENSG00000198815	FOXJ3	1	2	0.61327	0.19277	0.00146588	0.0245883
ENSG00000204961	PCDHA9	5	2	-0.433146	0.13614	0.00146449	0.0245883
ENSG00000168060	NAALADL1	11	2	-0.558838	0.175714	0.00147082	0.0246487
ENSG00000180900	SCRIB	8	2	-0.616889	0.193988	0.00147259	0.0246589
ENSG00000026297	RNASET2	6	2	0.376031	0.118279	0.00147688	0.0246918
ENSG00000054116	TRAPPC3	1	2	0.433513	0.136352	0.00147592	0.0246918
ENSG00000147400	CETN2	X	2	0.615525	0.193801	0.00149282	0.0249387
ENSG00000146872	TLK2	17	2	0.410542	0.129311	0.00149916	0.0250188
ENSG00000246863		15	2	-0.615163	0.193771	0.00149997	0.0250188
ENSG00000171189	GRIK1	21	2	0.4466	0.1407	0.00150286	0.0250472
ENSG00000104549	SQLE	8	2	0.353737	0.111454	0.00150436	0.0250526
ENSG00000140368	PSTPIP1	15	2	-0.614576	0.193743	0.00151331	0.0251622
ENSG00000183775	KCTD16	5	1	1.50147	0.473311	0.00151257	0.0251622
ENSG00000100519	PSMC6	14	2	0.614369	0.193765	0.00152078	0.0252272
ENSG00000125414	MYH2	17	2	-0.615251	0.194034	0.00151998	0.0252272
ENSG00000236814		8	2	0.614369	0.193765	0.00152078	0.0252272
ENSG00000105698	USF2	19	2	-0.534974	0.168762	0.0015245	0.025269
ENSG00000025156	HSF2	6	2	0.89006	0.280819	0.00152694	0.0252899
ENSG00000148773	MKI67	10	2	-0.341793	0.107857	0.00152999	0.0253206
ENSG00000135773	CAPN9	1	2	-0.430294	0.135816	0.00153381	0.025364
ENSG00000175591	P2RY2	11	2	-0.615122	0.194222	0.00153964	0.0254406
ENSG00000076555	ACACB	12	2	-0.288693	0.0911968	0.00154762	0.0255526
ENSG00000258839	MC1R	16	2	-0.613554	0.193893	0.00155406	0.025639
ENSG00000140575	IQGAP1	15	2	-0.351056	0.110951	0.00155587	0.0256489
ENSG00000125520	SLC2A4RG	20	2	-0.51121	0.161591	0.00155832	0.0256675
ENSG00000167711	SERPINF2	17	2	-0.61281	0.193719	0.00155941	0.0256675
ENSG00000162676	GFI1	1	2	-0.612961	0.1938	0.00156229	0.025695
ENSG00000105254	TBCB	19	2	0.349749	0.110653	0.00157347	0.0258387
ENSG00000164896	FASTK	7	2	-0.349709	0.110639	0.00157336	0.0258387
ENSG00000172943	PHF8	X	2	-0.428907	0.13575	0.00158017	0.0259288
ENSG00000075945	KIFAP3	1	2	0.874274	0.276787	0.00158497	0.0259673
ENSG00000167419	LPO	17	2	-0.614162	0.194436	0.00158484	0.0259673
ENSG00000198961	PJA2	5	2	0.612585	0.193991	0.00158962	0.0260234
ENSG00000108861	DUSP3	17	2	0.564425	0.178783	0.00159382	0.0260721
ENSG00000111254	AKAP3	12	2	-0.61144	0.193711	0.00159699	0.0261039
ENSG00000076242	MLH1	3	2	0.611053	0.193698	0.00160678	0.0262429
ENSG00000116406	EDEM3	1	2	0.409106	0.129691	0.00160797	0.0262429
ENSG00000121577	POPDC2	3	2	-0.610549	0.193692	0.00162065	0.0264184
ENSG00000123243	ITIH5	10	2	-0.618305	0.196159	0.00162121	0.0264184
ENSG00000152332	UHMK1	1	1	0.667624	0.21193	0.00163158	0.0265592
ENSG00000162066	AMDHD2	16	2	0.610352	0.193786	0.00163485	0.0265592
ENSG00000185883	ATP6V0C	16	2	0.610352	0.193786	0.00163485	0.0265592
ENSG00000260272		16	2	0.610352	0.193786	0.00163485	0.0265592
ENSG00000146216	TTBK1	6	1	-1.48694	0.472167	0.00163732	0.0265789
ENSG00000091436		2	2	-0.441163	0.140174	0.00164815	0.0267139
ENSG00000256590	TRDV3	14	1	-1.48577	0.472075	0.00164774	0.0267139
ENSG00000089327	FXYD5	19	2	-0.551712	0.175317	0.00164987	0.0267214
ENSG00000130332	LSM7	19	2	0.609285	0.193692	0.00165729	0.0267802
ENSG00000135108	FBXO21	12	2	0.351053	0.111594	0.00165628	0.0267802
ENSG00000178105	DDX10	11	2	0.609486	0.193736	0.00165543	0.0267802
ENSG00000117600		1	2	0.609108	0.193676	0.001661	0.0267888
ENSG00000125755	SYMPK	19	2	-0.406465	0.12924	0.00166059	0.0267888
ENSG00000189334	S100A14	1	2	-0.611874	0.194563	0.0016616	0.0267888
ENSG00000113649	TCERG1	5	2	0.507276	0.161355	0.00166745	0.0268462
ENSG00000145632	PLK2	5	2	0.608923	0.19369	0.00166769	0.0268462
ENSG00000131477	RAMP2	17	2	-0.609044	0.193913	0.00168484	0.0270607
ENSG00000149534	MS4A2	11	2	-0.426521	0.135795	0.00168423	0.0270607
ENSG00000197930	ERO1A	14	2	0.509887	0.162339	0.00168443	0.0270607
ENSG00000138835	RGS3	9	2	-0.426356	0.13579	0.00169052	0.0271314
ENSG00000137648	TMPRSS4	11	2	-0.60868	0.193905	0.00169485	0.0271803
ENSG00000229256	ST13P13	10	2	0.607677	0.19366	0.00170187	0.0272312
ENSG00000232150	ST13P4	13	2	0.607677	0.19366	0.00170187	0.0272312
ENSG00000234322	ST13P18	X	2	0.607677	0.19366	0.00170187	0.0272312
ENSG00000278928		16	2	-0.42604	0.135788	0.00170373	0.0272405
ENSG00000040341	STAU2	8	2	0.571557	0.18226	0.00171303	0.027348
ENSG00000120555	SEPT7P9	10	1	1.47869	0.471521	0.00171269	0.027348
ENSG00000092140	G2E3	14	1	0.592553	0.188988	0.00171622	0.0273577
ENSG00000196470	SIAH1	16	2	0.405248	0.129241	0.001715	0.0273577
ENSG00000146729	GBAS	7	2	0.607307	0.193735	0.00172009	0.0273988
ENSG00000168884	TNIP2	4	2	-0.404797	0.129151	0.00172268	0.0274195
ENSG00000096401	CDC5L	6	2	0.348904	0.111457	0.00174566	0.0277645
ENSG00000156510	HKDC1	10	2	-0.470616	0.150382	0.00175116	0.0277687
ENSG00000230311	TOMM20P4	X	2	0.944562	0.301826	0.00175112	0.0277687
ENSG00000232559		7	2	0.944562	0.301826	0.00175112	0.0277687
ENSG00000275400		7	2	0.944562	0.301826	0.00175112	0.0277687
ENSG00000120896	SORBS3	8	2	-0.425507	0.135977	0.00175252	0.0277696
ENSG00000174600	CMKLR1	12	2	-0.461219	0.147416	0.00175583	0.0278014
ENSG00000106113	CRHR2	7	2	-0.427018	0.136497	0.00175754	0.0278076
ENSG00000117091	CD48	1	2	-0.550511	0.176015	0.0017622	0.0278191
ENSG00000165264	NDUFB6	9	2	0.767248	0.245303	0.00176144	0.0278191
ENSG00000205629	LCMT1	16	2	0.60589	0.1937	0.00176011	0.0278191
ENSG00000133997	MED6	14	2	0.645544	0.206449	0.0017666	0.0278679
ENSG00000282034		16	2	-0.53526	0.171255	0.00177492	0.0279784
ENSG00000083444	PLOD1	1	2	-0.605409	0.193761	0.00178098	0.0280531
ENSG00000134285	FKBP11	12	2	0.406611	0.13015	0.001783	0.028064
ENSG00000134644	PUM1	1	2	0.528835	0.169404	0.00179786	0.0282561
ENSG00000144834	TAGLN3	3	2	0.604488	0.193629	0.00179694	0.0282561
ENSG00000175471	MCTP1	5	2	0.505002	0.161789	0.00180022	0.0282722
ENSG00000116962	NID1	1	2	-0.423768	0.135808	0.00180634	0.0283475
ENSG00000170289	CNGB3	8	2	-0.547117	0.175435	0.00181691	0.0284921
ENSG00000148498	PARD3	10	2	-0.297893	0.0955824	0.00182946	0.0286661
ENSG00000163914	RHO	3	2	-0.422921	0.135708	0.0018307	0.0286661
ENSG00000119630	PGF	14	2	-0.545202	0.175003	0.00183701	0.0287437
ENSG00000179950	PUF60	8	2	0.603611	0.193771	0.00183894	0.0287527
ENSG00000047849	MAP4	3	2	-0.439458	0.141092	0.00184141	0.0287598
ENSG00000113721	PDGFRB	5	2	-0.604478	0.194094	0.00184346	0.0287598
ENSG00000169727	GPS1	17	2	0.605702	0.194477	0.0018425	0.0287598
ENSG00000158825	CDA	1	2	-0.602785	0.193608	0.00184929	0.0288297
ENSG00000173597	SULT1B1	4	2	-0.602721	0.193655	0.00185602	0.0289134
ENSG00000152214	RIT2	18	2	0.602519	0.193617	0.00185884	0.028936
ENSG00000137312	FLOT1	6	2	0.344578	0.110741	0.00186089	0.0289467
ENSG00000143512	HHIPL2	1	2	-0.602691	0.193749	0.00186656	0.0290136
ENSG00000114054	PCCB	3	2	0.621474	0.199869	0.00187466	0.0290998
ENSG00000163820	FYCO1	3	2	-0.54482	0.175218	0.00187484	0.0290998
ENSG00000216740	ANXA2P3	10	2	-0.602016	0.19367	0.00188062	0.0291682
ENSG00000090889	KIF4A	X	2	-0.602658	0.193923	0.00188538	0.0291993
ENSG00000163950	SLBP	4	2	0.718249	0.231106	0.00188435	0.0291993
ENSG00000116133	DHCR24	1	2	0.694056	0.223384	0.0018899	0.029248
ENSG00000132254	ARFIP2	11	2	0.601151	0.193615	0.00190356	0.0293951
ENSG00000155906	RMND1	6	2	0.545347	0.175639	0.00190322	0.0293951
ENSG00000163781	TOPBP1	3	2	0.601202	0.193623	0.00190273	0.0293951
ENSG00000215114	UBXN2B	8	2	0.545255	0.17564	0.00190668	0.0294219
ENSG00000167346	MMP26	11	2	-0.600848	0.193599	0.00191206	0.0294835
ENSG00000171867	PRNP	20	2	0.484647	0.156218	0.00191972	0.0295801
ENSG00000151835	SACS	13	2	0.600474	0.193585	0.00192307	0.0296102
ENSG00000146072	TNFRSF21	6	2	0.422093	0.136119	0.00192931	0.0296848
ENSG00000145782	ATG12	5	2	0.343232	0.110726	0.00193625	0.02977
ENSG00000071203	MS4A12	11	2	-0.600064	0.193617	0.00194026	0.0297885
ENSG00000129451	KLK10	19	2	-0.421069	0.135856	0.00193925	0.0297885
ENSG00000121381	TAS2R9	12	2	-0.600499	0.193867	0.00195176	0.0299161
ENSG00000157020	SEC13	3	2	0.599574	0.19357	0.00195189	0.0299161
ENSG00000229320	KRT8P12	3	2	-0.599547	0.19357	0.00195279	0.0299161
ENSG00000091262	ABCC6	16	2	-0.343612	0.110954	0.00195555	0.0299337
ENSG00000132005	RFX1	19	2	-0.40138	0.129649	0.00196218	0.0299337
ENSG00000132294	EFR3A	8	2	0.523377	0.169024	0.00195835	0.0299337
ENSG00000167173	C15orf39	15	2	-0.34333	0.110907	0.00196382	0.0299337
ENSG00000188157	AGRN	1	2	-0.342852	0.110738	0.00196111	0.0299337
ENSG00000241962		2	1	1.45369	0.469579	0.0019633	0.0299337
ENSG00000273155		2	1	1.45369	0.469579	0.0019633	0.0299337
ENSG00000148344	PTGES	9	2	-0.568347	0.183612	0.00196568	0.0299407
ENSG00000060140	STYK1	12	2	0.420159	0.135748	0.0019672	0.0299423
ENSG00000005421	PON1	7	2	-0.419785	0.135704	0.00197881	0.0300759
ENSG00000124688	MAD2L1BP	6	2	0.598788	0.193562	0.00197801	0.0300759
ENSG00000147419	CCDC25	8	2	0.750178	0.242561	0.00198316	0.0301205
ENSG00000006555	TTC22	1	2	-0.330202	0.106787	0.00198709	0.0301587
ENSG00000053770	AP5M1	14	2	0.503299	0.162895	0.00200356	0.0303651
ENSG00000267544		19	2	0.598042	0.193553	0.0020028	0.0303651
ENSG00000084676	NCOA1	2	2	0.401259	0.129895	0.00200764	0.030387
ENSG00000090054	SPTLC1	9	2	0.400725	0.129733	0.0020093	0.030387
ENSG00000139899	CBLN3	14	1	-1.44949	0.469256	0.00200885	0.030387
ENSG00000128617	OPN1SW	7	2	-0.597606	0.193631	0.00202651	0.0306256
ENSG00000157005	SST	3	2	0.876859	0.284279	0.00203894	0.0307915
ENSG00000104231	ZFAND1	8	2	0.597117	0.193612	0.0020418	0.0308128
ENSG00000104331	IMPAD1	8	2	0.438825	0.142349	0.00205098	0.0309294
ENSG00000011523	CEP68	2	2	0.318653	0.103475	0.0020733	0.0312215
ENSG00000032219	ARID4A	14	2	0.540507	0.175514	0.00207304	0.0312215
ENSG00000257122	RRN3P3	16	2	0.543648	0.176572	0.00207763	0.0312646
ENSG00000184058	TBX1	22	2	-0.329238	0.106958	0.00208246	0.0313151
ENSG00000169689	STRA13	17	2	0.59586	0.193699	0.00209647	0.0315035
ENSG00000159450	TCHH	1	2	-0.595173	0.193524	0.0021019	0.0315627
ENSG00000062524	LTK	15	2	-0.417721	0.135886	0.00211168	0.0316871
ENSG00000074370	ATP2A3	17	2	-0.456761	0.148631	0.00211835	0.0316976
ENSG00000150753	CCT5	5	2	0.674256	0.219402	0.00211808	0.0316976
ENSG00000160602	NEK8	17	1	-0.951629	0.309656	0.00211792	0.0316976
ENSG00000177556	ATOX1	5	2	0.594775	0.193528	0.00211682	0.0316976
ENSG00000101901	ALG13	X	2	0.328174	0.1068	0.00212063	0.0317094
ENSG00000163596	ICA1L	2	1	0.656915	0.213852	0.00212755	0.0317905
ENSG00000168439	STIP1	11	2	0.417926	0.136097	0.00213498	0.031879
ENSG00000149451	ADAM33	20	1	-0.947856	0.308703	0.0021374	0.0318927
ENSG00000136689	IL1RN	2	2	-0.293541	0.095614	0.00214015	0.0319113
ENSG00000175899	A2M	12	2	-0.59461	0.193755	0.00214871	0.0320165
ENSG00000113389	NPR3	5	2	-0.339608	0.110679	0.00215201	0.0320432
ENSG00000169085	C8orf46	8	1	0.766232	0.249791	0.00215862	0.0321191
ENSG00000170266	GLB1	3	2	0.594706	0.193898	0.00216143	0.0321384
ENSG00000113578	FGF1	5	2	-0.395922	0.129152	0.00217265	0.0322574
ENSG00000180530	NRIP1	21	2	0.417243	0.136115	0.00217399	0.0322574
ENSG00000182117	NOP10	15	2	0.804619	0.262458	0.0021716	0.0322574
ENSG00000273079	GRIN2B	12	2	-0.417767	0.136305	0.0021771	0.0322809
ENSG00000062650	WAPAL	10	2	0.39683	0.129557	0.00219154	0.032417
ENSG00000160325	CACFD1	9	2	-0.416583	0.136012	0.00219238	0.032417
ENSG00000204338	CYP21A1P	6	2	-0.594237	0.193991	0.00218972	0.032417
ENSG00000231852	CYP21A2	6	2	-0.594237	0.193991	0.00218972	0.032417
ENSG00000138675	FGF5	4	2	-0.338571	0.110556	0.00219552	0.0324323
ENSG00000187601	MAGEH1	X	2	0.809407	0.264314	0.00219647	0.0324323
ENSG00000005981	ASB4	7	2	-0.360704	0.117945	0.00222637	0.0328509
ENSG00000051341	POLQ	3	2	-0.591629	0.193487	0.00223027	0.0328628
ENSG00000185245	GP1BA	17	2	-0.593031	0.193942	0.00222989	0.0328628
ENSG00000115596	WNT6	2	2	-0.593931	0.194273	0.0022342	0.0328979
ENSG00000112379	ARFGEF3	6	1	0.663492	0.217079	0.00223967	0.0329328
ENSG00000137731	FXYD2	11	2	-0.593253	0.19409	0.00223876	0.0329328
ENSG00000135900	MRPL44	2	2	0.565538	0.185053	0.00224251	0.0329517
ENSG00000125037	EMC3	3	2	0.644753	0.211031	0.00224872	0.0329973
ENSG00000157766	ACAN	15	2	-0.469495	0.153663	0.00224794	0.0329973
ENSG00000103275	UBE2I	16	2	0.328635	0.107717	0.00228151	0.0333452
ENSG00000119401	TRIM32	9	2	0.534697	0.175233	0.0022782	0.0333452
ENSG00000204531	POU5F1	6	2	-0.414043	0.135714	0.00228185	0.0333452
ENSG00000212993	POU5F1B	8	2	-0.414043	0.135714	0.00228185	0.0333452
ENSG00000237872	POU5F1P4	1	2	-0.414043	0.135714	0.00228185	0.0333452
ENSG00000275395	FCGBP	19	2	-0.590327	0.193491	0.00228139	0.0333452
ENSG00000123342	MMP19	12	2	-0.414413	0.135929	0.00229797	0.0335576
ENSG00000124120	TTPAL	20	2	0.536469	0.176011	0.00230427	0.0336035
ENSG00000198689	SLC9A6	X	2	0.589711	0.193474	0.00230361	0.0336035
ENSG00000164107	HAND2	4	2	-0.591212	0.19405	0.00231367	0.0336942
ENSG00000188223		19	2	0.416117	0.136571	0.00231226	0.0336942
ENSG00000172995	ARPP21	3	2	0.62801	0.206155	0.00231674	0.0337158
ENSG00000050438	SLC4A8	12	2	0.462593	0.151866	0.00231859	0.0337197
ENSG00000185963	BICD2	9	2	0.326663	0.107251	0.00232085	0.0337294
ENSG00000142039	CCDC97	19	1	-0.751143	0.246662	0.00232504	0.0337649
ENSG00000174564	IL20RB	3	2	0.533866	0.175323	0.00232647	0.0337649
ENSG00000136643	RPS6KC1	1	2	0.588932	0.193454	0.00233219	0.0338019
ENSG00000224155		7	2	0.589159	0.193529	0.00233221	0.0338019
ENSG00000135114	OASL	12	2	-0.412982	0.135691	0.00233809	0.0338641
ENSG00000197901	SLC22A6	11	2	-0.414052	0.136061	0.00234125	0.0338866
ENSG00000133318	RTN3	11	2	0.532822	0.175132	0.00234703	0.0339297
ENSG00000184292	TACSTD2	1	2	-0.336572	0.110629	0.00234742	0.0339297
ENSG00000145839	IL9	5	2	-0.588531	0.19346	0.00234904	0.0339301
ENSG00000109184	DCUN1D4	4	2	0.691719	0.227475	0.00235905	0.0340205
ENSG00000119685	TTLL5	14	2	-0.292928	0.096335	0.00236011	0.0340205
ENSG00000176387	HSD11B2	16	2	-0.588469	0.193512	0.00235801	0.0340205
ENSG00000167723	TRPV3	17	1	-0.941281	0.309609	0.00236401	0.0340536
ENSG00000129028	THAP10	15	2	0.588358	0.193813	0.0023998	0.0345458
ENSG00000079335	CDC14A	1	2	-0.259715	0.085596	0.00241181	0.0346951
ENSG00000179152	TCAIM	3	1	0.646421	0.213084	0.0024162	0.0347347
ENSG00000134297	PLEKHA8P1	12	2	-0.586942	0.193517	0.00242118	0.0347737
ENSG00000145113	MUC4	3	2	-0.324225	0.106909	0.00242352	0.0347737
ENSG00000198162	MAN1A2	1	2	0.283493	0.0934791	0.00242382	0.0347737
ENSG00000102103	PQBP1	X	2	0.337399	0.111311	0.00243637	0.0349112
ENSG00000118402	ELOVL4	6	2	0.586388	0.193458	0.00243672	0.0349112
ENSG00000170633	RNF34	12	2	0.531472	0.175352	0.00243835	0.0349112
ENSG00000079263	SP140	2	2	-0.530559	0.175077	0.00244204	0.0349406
ENSG00000164136	IL15	4	2	-0.412357	0.136096	0.00244632	0.0349548
ENSG00000186908	ZDHHC17	12	2	0.415525	0.137136	0.00244545	0.0349548
ENSG00000171121	KCNMB3	3	2	-0.587888	0.1941	0.00245537	0.0350368
ENSG00000239435	KCNMB3P1	22	2	-0.587888	0.1941	0.00245537	0.0350368
ENSG00000066629	EML1	14	2	0.410749	0.135628	0.00245771	0.0350413
ENSG00000122042	UBL3	13	2	0.652796	0.215562	0.00245898	0.0350413
ENSG00000105383	CD33	19	2	-0.585132	0.193413	0.00248381	0.0353296
ENSG00000110719	TCIRG1	11	2	-0.587407	0.194172	0.00248476	0.0353296
ENSG00000119402	FBXW2	9	2	0.35669	0.117927	0.0024892	0.0353296
ENSG00000239789	MRPS17	7	2	0.793038	0.26219	0.00248909	0.0353296
ENSG00000249773		7	2	0.793038	0.26219	0.00248909	0.0353296
ENSG00000255031		11	2	-0.587407	0.194172	0.00248476	0.0353296
ENSG00000135903	PAX3	2	2	-0.322688	0.106714	0.00249565	0.0353976
ENSG00000169635	HIC2	22	2	-0.322702	0.106756	0.00250446	0.0354751
ENSG00000197079	KRT35	17	2	-0.584731	0.193438	0.00250424	0.0354751
ENSG00000184588	PDE4B	1	2	0.412059	0.136335	0.00250776	0.0354982
ENSG00000182809	CRIP2	14	2	0.584592	0.193473	0.00251464	0.0355719
ENSG00000162337	LRP5	11	2	-0.584235	0.193435	0.00252512	0.0356963
ENSG00000166747	AP1G1	16	2	0.492275	0.163	0.00252699	0.0356989
ENSG00000140950	TLDC1	16	2	-0.372069	0.123266	0.002541	0.0358731
ENSG00000068305	MEF2A	15	2	0.409938	0.135831	0.00254443	0.0358976
ENSG00000170571	EMB	5	1	0.929369	0.307993	0.00254867	0.0359335
ENSG00000169397	RNASE3	14	2	-0.583918	0.193562	0.00255551	0.0360061
ENSG00000264326	MIR4657	7	1	1.4053	0.465893	0.00255824	0.0360207
ENSG00000179163	FUCA1	1	2	0.583333	0.193408	0.00256073	0.0360317
ENSG00000010165	METTL13	1	2	0.335463	0.111262	0.00256921	0.0361147
ENSG00000059378	PARP12	7	2	-0.583076	0.193393	0.00257002	0.0361147
ENSG00000034510	TMSB10	2	2	0.58363	0.193628	0.00257675	0.0361852
ENSG00000083750	RRAGB	X	2	0.584797	0.194076	0.00258477	0.0362052
ENSG00000101448	EPPIN	20	1	-1.40316	0.465732	0.0025884	0.0362052
ENSG00000103257	SLC7A5	16	2	-0.583035	0.193484	0.00258375	0.0362052
ENSG00000121892	PDS5A	4	2	0.288228	0.0956466	0.00258276	0.0362052
ENSG00000229900	HSPD1P21	20	1	-1.40316	0.465732	0.0025884	0.0362052
ENSG00000243543	WFDC6	20	1	-1.40316	0.465732	0.0025884	0.0362052
ENSG00000077279	DCX	X	2	0.409539	0.136028	0.0026065	0.0363378
ENSG00000111602	TIMELESS	12	2	-0.408339	0.135614	0.00260347	0.0363378
ENSG00000112936	C7	5	2	-0.527104	0.1751	0.00260986	0.0363378
ENSG00000116525	TRIM62	1	2	-0.623346	0.207007	0.00260185	0.0363378
ENSG00000120697	ALG5	13	2	0.582157	0.19338	0.00260879	0.0363378
ENSG00000167034	NKX3-1	8	2	-0.332584	0.110445	0.00260124	0.0363378
ENSG00000181634	TNFSF15	9	2	-0.527356	0.175163	0.00260677	0.0363378
ENSG00000149196	C11orf73	11	2	0.526793	0.175104	0.0026257	0.0364628
ENSG00000151881	C5orf28	5	2	0.582189	0.193506	0.00262429	0.0364628
ENSG00000171163	ZNF692	1	2	-0.531415	0.176639	0.00262557	0.0364628
ENSG00000196655	TRAPPC4	11	2	0.581855	0.193388	0.00262333	0.0364628
ENSG00000111331	OAS3	12	2	-0.527066	0.175272	0.00263721	0.0365986
ENSG00000129437	KLK14	19	2	-0.582939	0.193871	0.00263979	0.0365999
ENSG00000134825	TMEM258	11	2	0.581418	0.193372	0.00264075	0.0365999
ENSG00000104814	MAP4K1	19	2	-0.332607	0.110673	0.00265303	0.0366819
ENSG00000156642	NPTN	15	2	0.648958	0.215955	0.00265531	0.0366819
ENSG00000164180	TMEM161B	5	1	0.6364	0.211776	0.00265526	0.0366819
ENSG00000165688	PMPCA	9	2	0.582801	0.193897	0.00264957	0.0366819
ENSG00000253719	ATXN7L3B	12	2	0.410185	0.136482	0.00265227	0.0366819
ENSG00000228083	IFNA14	9	2	-0.58164	0.193602	0.00266189	0.0367251
ENSG00000278535	DHRS11	17	2	0.581074	0.193403	0.00266047	0.0367251
ENSG00000171150	SOCS5	2	2	0.465381	0.154917	0.00266402	0.0367306
ENSG00000113083	LOX	5	2	-0.333001	0.11091	0.00267811	0.0368531
ENSG00000115806	GORASP2	2	2	0.493499	0.164351	0.00267591	0.0368531
ENSG00000130748	TMEM160	19	2	0.58067	0.193389	0.00267686	0.0368531
ENSG00000094963	FMO2	1	2	-0.525685	0.175139	0.00268626	0.0369413
ENSG00000199024	MIR103A2	20	1	0.937536	0.31241	0.00269111	0.0369841
ENSG00000138698	RAP1GDS1	4	2	0.707852	0.235911	0.00269539	0.0370189
ENSG00000105287	PRKD2	19	2	-0.558559	0.18621	0.00270324	0.0371027
ENSG00000137968	SLC44A5	1	1	0.636694	0.212353	0.00271501	0.0372402
ENSG00000101220	C20orf27	20	2	0.406686	0.13566	0.00271914	0.0372728
ENSG00000137831	UACA	15	1	-0.638813	0.213156	0.00272713	0.0373581
ENSG00000164162	ANAPC10	4	2	0.524959	0.175186	0.00273033	0.0373779
ENSG00000112499	SLC22A2	6	2	-0.579211	0.193369	0.00274115	0.0374865
ENSG00000249007		1	2	-0.442821	0.147839	0.0027418	0.0374865
ENSG00000221716	SNORA11	X	2	0.579085	0.193347	0.00274391	0.0374913
ENSG00000170852	KBTBD2	7	2	0.488801	0.163219	0.00274673	0.0375057
ENSG00000026950	BTN3A1	6	2	-0.406626	0.135798	0.00275043	0.0375321
ENSG00000143641	GALNT2	1	2	0.372716	0.124486	0.0027531	0.0375444
ENSG00000069206	ADAM7	8	2	-0.386036	0.128977	0.00276194	0.0376408
ENSG00000126858	RHOT1	17	2	0.396761	0.132609	0.00277189	0.0377521
ENSG00000011143	MKS1	17	2	-0.60609	0.202605	0.0027762	0.0377866
ENSG00000112984	KIF20A	5	2	-0.578114	0.193337	0.00278809	0.0378998
ENSG00000185624	P4HB	17	2	0.386704	0.129319	0.00278693	0.0378998
ENSG00000120963	ZNF706	8	2	0.669683	0.223987	0.00279131	0.0379194
ENSG00000135482	ZC3H10	12	1	-1.38892	0.464667	0.00279831	0.0379901
ENSG00000138802	SEC24B	4	2	0.57778	0.193335	0.00280359	0.0380132
ENSG00000187189	TSPYL4	6	2	0.577989	0.193398	0.0028026	0.0380132
ENSG00000179958	DCTPP1	16	2	0.577549	0.193331	0.00281401	0.03813
ENSG00000236637	IFNA4	9	2	-0.405256	0.135702	0.00282321	0.0382304
ENSG00000091138	SLC26A3	7	2	-0.577485	0.193443	0.00283305	0.0383392
ENSG00000118971	CCND2	12	2	0.331748	0.111147	0.00283791	0.0383561
ENSG00000145715	RASA1	5	2	0.645601	0.216292	0.00283713	0.0383561
ENSG00000182704	TSKU	11	2	-0.57738	0.19348	0.00284344	0.0384064
ENSG00000121053	EPX	17	2	-0.576908	0.193377	0.00285127	0.0384695
ENSG00000156284	CLDN8	21	2	-0.577089	0.193441	0.00285174	0.0384695
ENSG00000118707	TGIF2	20	2	-0.404519	0.135627	0.00285817	0.0385318
ENSG00000183889		16	2	-0.602094	0.2019	0.00286234	0.0385635
ENSG00000144406	UNC80	2	1	0.763531	0.256108	0.00287046	0.0386483
ENSG00000165424	ZCCHC24	10	2	-0.440069	0.147646	0.00287719	0.0386677
ENSG00000224971	SUMO2P3	7	2	0.407863	0.13686	0.002881	0.0386677
ENSG00000228532		X	2	0.407863	0.13686	0.002881	0.0386677
ENSG00000235238	SUMO2P1	6	2	0.407863	0.13686	0.002881	0.0386677
ENSG00000248278	SUMO2P17	17	2	0.407863	0.13686	0.002881	0.0386677
ENSG00000259384	GH1	17	2	-0.377462	0.126678	0.0028854	0.0387023
ENSG00000179431	FJX1	11	2	0.575937	0.193338	0.00289276	0.0387765
ENSG00000114779	ABHD14B	3	1	-1.38245	0.464186	0.00289925	0.038839
ENSG00000112561	TFEB	6	2	-0.403706	0.135625	0.00291431	0.038967
ENSG00000181143	MUC16	19	2	-0.576006	0.193491	0.0029117	0.038967
ENSG00000196296	ATP2A1	16	2	-0.578418	0.194309	0.0029128	0.038967
ENSG00000164506	STXBP5	6	1	0.741066	0.248979	0.00291633	0.0389695
ENSG00000186891	TNFRSF18	1	1	-0.914046	0.307193	0.00292532	0.0390649
ENSG00000172493	AFF1	4	2	-0.32874	0.110503	0.00293036	0.0391077
ENSG00000116675	DNAJC6	1	2	0.405645	0.136411	0.00294232	0.039218
ENSG00000198380	GFPT1	2	2	0.367484	0.123578	0.0029423	0.039218
ENSG00000132967	HMGB1P5	3	2	0.32894	0.110643	0.00294907	0.0392587
ENSG00000166557	TMED3	15	2	0.576265	0.193833	0.002949	0.0392587
ENSG00000110921	MVK	12	2	-0.330257	0.111106	0.00295427	0.0393033
ENSG00000118260	CREB1	2	2	0.264096	0.0888887	0.00296743	0.0394537
ENSG00000171988	JMJD1C	10	2	0.446918	0.150437	0.00297023	0.0394661
ENSG00000163497	FEV	2	2	-0.574346	0.19341	0.00298216	0.0395999
ENSG00000139330	KERA	12	2	-0.573705	0.193293	0.00299695	0.0397466
ENSG00000178605	GTPBP6	X	2	0.597876	0.201425	0.00299521	0.0397466
ENSG00000182901	RGS7	1	2	0.611098	0.205951	0.0030053	0.0398324
ENSG00000187522	HSPA14	10	2	0.519649	0.175144	0.00300743	0.0398358
ENSG00000162366	PDZK1IP1	1	2	-0.519788	0.175222	0.00301262	0.0398797
ENSG00000183668	PSG9	19	2	-0.328114	0.110638	0.00302025	0.0399558
ENSG00000166889	PATL1	11	1	0.640659	0.216056	0.00302444	0.0399862
ENSG00000143627	PKLR	1	2	-0.328197	0.110697	0.0030285	0.0399901
ENSG00000185668	POU3F1	1	2	-0.402051	0.135604	0.00302794	0.0399901
ENSG00000102871	TRADD	16	2	-0.438028	0.147789	0.003038	0.0400609
ENSG00000109189	USP46	4	2	0.32185	0.108591	0.00303802	0.0400609
ENSG00000165832	TRUB1	10	1	0.736315	0.248444	0.00303952	0.0400609
ENSG00000123066	MED13L	12	2	-0.317513	0.107142	0.00304189	0.0400672
ENSG00000061918	GUCY1B3	4	2	0.773921	0.26118	0.00304484	0.0400812
ENSG00000174099	MSRB3	12	1	-0.558175	0.188459	0.00305862	0.0402377
ENSG00000162923	WDR26	1	2	0.426584	0.144043	0.00306146	0.0402502
ENSG00000165672	PRDX3	10	2	0.407248	0.137524	0.00306348	0.0402518
ENSG00000166181	API5	11	2	0.364394	0.123066	0.00306688	0.0402715
ENSG00000165584	SSX3	X	2	-0.327859	0.110775	0.00307956	0.0403881
ENSG00000206573	THUMPD3-AS1	3	1	0.624903	0.211132	0.00307862	0.0403881
ENSG00000108823	SGCA	17	2	-0.57186	0.19328	0.00308929	0.0404906
ENSG00000110497	AMBRA1	11	2	0.364678	0.123278	0.00309474	0.0405121
ENSG00000147123	NDUFB11	X	2	0.571767	0.193281	0.00309427	0.0405121
ENSG00000038945	MSR1	8	2	-0.282793	0.0956446	0.00310946	0.0406546
ENSG00000186115	CYP4F2	19	2	-0.57224	0.193528	0.00310765	0.0406546
ENSG00000047644	WWC3	X	2	-0.518549	0.175402	0.00311299	0.0406758
ENSG00000152102	FAM168B	2	2	0.517866	0.175188	0.00311592	0.040689
ENSG00000006530	AGK	7	2	0.597483	0.202173	0.00312355	0.0407636
ENSG00000119041	GTF3C3	2	2	0.445695	0.150855	0.00313222	0.040829
ENSG00000120992	LYPLA1	8	2	0.402393	0.1362	0.00313241	0.040829
ENSG00000185272	RBM11	21	1	1.36787	0.463108	0.00314022	0.0409058
ENSG00000187091	PLCD1	3	2	-0.570937	0.193314	0.00314275	0.0409136
ENSG00000102172	SMS	X	2	0.570691	0.193289	0.00315182	0.0409814
ENSG00000213080		1	2	0.570691	0.193289	0.00315182	0.0409814
ENSG00000177994	C2orf73	2	1	1.36671	0.463023	0.00316011	0.041064
ENSG00000280060		13	2	0.572565	0.19402	0.00316686	0.0411266
ENSG00000229051		1	1	-1.36591	0.462964	0.00317397	0.0411937
ENSG00000107651	SEC23IP	10	2	0.319247	0.108225	0.00317929	0.0412215
ENSG00000164045	CDC25A	3	2	-0.38051	0.128996	0.00317999	0.0412215
ENSG00000101605	MYOM1	18	2	-0.570501	0.193449	0.003187	0.041284
ENSG00000159339	PADI4	1	2	-0.400742	0.135894	0.00318871	0.041284
ENSG00000076043	REXO2	11	2	0.445473	0.151084	0.00319311	0.0412907
ENSG00000168291	PDHB	3	2	0.72804	0.246906	0.00319159	0.0412907
ENSG00000106993	CDC37L1	9	2	0.585375	0.19859	0.00320196	0.04138
ENSG00000120686	UFM1	13	2	0.527551	0.179005	0.00320731	0.0414238
ENSG00000101745	ANKRD12	18	2	0.402645	0.136707	0.00322628	0.0416435
ENSG00000107874	CUEDC2	10	2	0.604705	0.205367	0.00323475	0.0417275
ENSG00000004777	ARHGAP33	19	2	-0.379987	0.129106	0.00324807	0.0417472
ENSG00000075151	EIF4G3	1	2	0.365042	0.124016	0.0032452	0.0417472
ENSG00000114638	UPK1B	3	2	-0.399845	0.135851	0.00324782	0.0417472
ENSG00000121361	KCNJ8	12	2	-0.399477	0.135713	0.00324467	0.0417472
ENSG00000121864	ZNF639	3	2	0.474598	0.16122	0.00324217	0.0417472
ENSG00000125618	PAX8	2	2	-0.355686	0.120821	0.0032409	0.0417472
ENSG00000053747	LAMA3	18	2	-0.443055	0.150561	0.00325367	0.0417555
ENSG00000105835	NAMPT	7	2	0.464804	0.157939	0.00325114	0.0417555
ENSG00000221914	PPP2R2A	8	2	0.578424	0.196569	0.00325462	0.0417555
ENSG00000136573	BLK	8	2	-0.400465	0.136121	0.00326119	0.0417958
ENSG00000214655	ZSWIM8	10	2	-0.398976	0.135617	0.0032617	0.0417958
ENSG00000176029	C11orf16	11	2	-0.569986	0.193958	0.00329575	0.0422067
ENSG00000131183	SLC34A1	5	2	-0.398464	0.135645	0.00330811	0.0423261
ENSG00000229035	SPRR2C	1	2	-0.567645	0.193243	0.00330906	0.0423261
ENSG00000120328	PCDHB12	5	2	-0.567579	0.193249	0.00331367	0.0423595
ENSG00000113638	TTC33	5	2	0.567597	0.193281	0.00331783	0.0423616
ENSG00000241878	PISD	22	2	0.568384	0.193541	0.00331651	0.0423616
ENSG00000016490	CLCA1	1	2	-0.568769	0.193731	0.00332615	0.0424379
ENSG00000136305	CIDEB	14	2	-0.567248	0.193223	0.0033278	0.0424379
ENSG00000168122	ZNF355P	21	2	-0.56719	0.193255	0.00333627	0.0424444
ENSG00000170832	USP32	17	2	0.513424	0.174936	0.0033363	0.0424444
ENSG00000197550		9	2	-0.56719	0.193255	0.00333627	0.0424444
ENSG00000215604	ZNF962P	13	2	-0.56719	0.193255	0.00333627	0.0424444
ENSG00000153214	TMEM87B	2	1	0.899772	0.306626	0.00334166	0.0424871
ENSG00000120500	ARR3	X	2	-0.568216	0.193683	0.00334901	0.0425296
ENSG00000155313	USP25	21	2	0.764649	0.260638	0.00334888	0.0425296
ENSG00000122550	KLHL7	7	2	0.63583	0.216785	0.00335701	0.0426057
ENSG00000066056	TIE1	1	2	-0.513631	0.175281	0.00338607	0.042872
ENSG00000178828	RNF186	1	2	-0.567056	0.193495	0.00338316	0.042872
ENSG00000238909		12	1	-1.35411	0.462099	0.00338588	0.042872
ENSG00000242173	ARHGDIG	16	2	0.566227	0.19321	0.00338281	0.042872
ENSG00000139597	N4BP2L1	13	2	0.459337	0.156839	0.00340366	0.0430434
ENSG00000167633	KIR3DL1	19	2	-0.398675	0.136124	0.00340313	0.0430434
ENSG00000122515	ZMIZ2	7	2	-0.313637	0.107136	0.00341742	0.0431708
ENSG00000158292	GPR153	1	2	-0.519627	0.177503	0.0034178	0.0431708
ENSG00000138036	DYNC2LI1	2	2	0.360551	0.123185	0.00342358	0.0432181
ENSG00000106302	HYAL4	7	2	-0.565595	0.193253	0.00342568	0.0432189
ENSG00000074181	NOTCH3	19	2	-0.39969	0.136674	0.00345114	0.0433855
ENSG00000103723	AP3B2	15	2	0.571971	0.195577	0.00344968	0.0433855
ENSG00000105825	TFPI2	7	2	-0.434774	0.14863	0.00344217	0.0433855
ENSG00000136110	LECT1	13	2	-0.565102	0.19323	0.00345006	0.0433855
ENSG00000150967	ABCB9	12	2	-0.360766	0.123349	0.00344734	0.0433855
ENSG00000164751	PEX2	8	2	0.541311	0.185097	0.00345041	0.0433855
ENSG00000106852	LHX6	9	2	0.871324	0.297992	0.00345581	0.0433927
ENSG00000168216	LMBRD1	6	2	0.565041	0.19324	0.00345528	0.0433927
ENSG00000197191	CYSRT1	9	1	-1.35012	0.461808	0.00346056	0.0434267
ENSG00000157869	RAB28	4	2	0.519497	0.177726	0.00346649	0.0434754
ENSG00000137252	HCRTR2	6	2	-0.564871	0.193318	0.00347812	0.0435956
ENSG00000102970	CCL17	16	2	-0.564363	0.193192	0.00348631	0.0436209
ENSG00000115839	RAB3GAP1	2	2	0.312939	0.107122	0.00348544	0.0436209
ENSG00000143771	CNIH4	1	2	0.439406	0.150415	0.00348579	0.0436209
ENSG00000001561	ENPP4	6	2	0.396108	0.135616	0.00349116	0.043656
ENSG00000085999	RAD54L	1	2	-0.764446	0.261897	0.0035129	0.043902
ENSG00000010319	SEMA3G	3	2	-0.565916	0.193952	0.00352495	0.0439126
ENSG00000015568	RGPD5	2	2	0.564956	0.193691	0.0035365	0.0439126
ENSG00000064961	HMG20B	19	2	-0.39571	0.135611	0.00352298	0.0439126
ENSG00000102230	PCYT1B	X	2	-0.377911	0.129493	0.0035185	0.0439126
ENSG00000141551	CSNK1D	17	2	0.632556	0.216838	0.0035321	0.0439126
ENSG00000153165	RGPD3	2	2	0.564956	0.193691	0.0035365	0.0439126
ENSG00000169629	RGPD8	2	2	0.564956	0.193691	0.0035365	0.0439126
ENSG00000183054	RGPD6	2	2	0.564956	0.193691	0.0035365	0.0439126
ENSG00000185304	RGPD2	2	2	0.564956	0.193691	0.0035365	0.0439126
ENSG00000187627	RGPD1	2	2	0.564956	0.193691	0.0035365	0.0439126
ENSG00000196862	RGPD4	2	2	0.564956	0.193691	0.0035365	0.0439126
ENSG00000151577	DRD3	3	2	-0.396046	0.135819	0.0035456	0.0439848
ENSG00000164327	RICTOR	5	1	0.617637	0.211819	0.00354697	0.0439848
ENSG00000167083	GNGT2	17	1	-1.34554	0.461474	0.00354853	0.0439848
ENSG00000118513	MYB	6	2	-0.39553	0.135705	0.00356099	0.0439918
ENSG00000131097	HIGD1B	17	2	-0.565684	0.194099	0.0035636	0.0439918
ENSG00000162694	EXTL2	1	2	0.563146	0.193185	0.00355623	0.0439918
ENSG00000212802	RPL15P3	6	2	0.563045	0.193193	0.00356345	0.0439918
ENSG00000226701		10	2	0.563045	0.193193	0.00356345	0.0439918
ENSG00000240914	RPL15P2	14	2	0.563045	0.193193	0.00356345	0.0439918
ENSG00000242262		4	2	0.563045	0.193193	0.00356345	0.0439918
ENSG00000187730	GABRD	1	2	0.510858	0.175328	0.00357135	0.0440618
ENSG00000026036	RTEL1-TNFRSF6B	20	2	-0.395334	0.13572	0.00358134	0.0441338
ENSG00000258366	RTEL1	20	2	-0.395334	0.13572	0.00358134	0.0441338
ENSG00000154719	MRPL39	21	2	0.562714	0.19322	0.00358781	0.0441879
ENSG00000005238	FAM214B	9	2	-0.395278	0.135756	0.00359495	0.0442501
ENSG00000100294	MCAT	22	2	0.563141	0.193447	0.00360168	0.0442817
ENSG00000113719	ERGIC1	5	1	0.627538	0.215558	0.00360021	0.0442817
ENSG00000180139	ACTA2-AS1	10	1	-1.34261	0.461262	0.00360588	0.0443076
ENSG00000139826	ABHD13	13	1	0.903948	0.310656	0.00361651	0.0444126
ENSG00000102409	BEX4	X	2	0.732659	0.251864	0.00362647	0.0444892
ENSG00000255423	EBLN2	3	2	-0.561922	0.193173	0.00362694	0.0444892
ENSG00000198898	CAPZA2	7	2	0.699589	0.240557	0.00363503	0.0445627
ENSG00000163207	IVL	1	2	-0.561969	0.193279	0.00364263	0.0446301
ENSG00000151640	DPYSL4	10	2	0.395313	0.136066	0.00366906	0.0448766
ENSG00000183943	PRKX	X	2	-0.563456	0.193941	0.00366909	0.0448766
ENSG00000205929	C21orf62	21	2	-0.636633	0.219124	0.00366837	0.0448766
ENSG00000120265	PCMT1	6	2	0.765506	0.263561	0.00367878	0.0449477
ENSG00000166743	ACSM1	16	2	-0.561036	0.193165	0.00367913	0.0449477
ENSG00000163513	TGFBR2	3	2	-0.662215	0.228041	0.00368515	0.0449952
ENSG00000248098	BCKDHA	19	2	0.563283	0.194003	0.00369057	0.0450097
ENSG00000255730		19	2	0.563283	0.194003	0.00369057	0.0450097
ENSG00000008516	MMP25	16	2	-0.394009	0.135733	0.00369806	0.0450493
ENSG00000170955	PRKCDBP	11	2	-0.560937	0.193228	0.00369638	0.0450493
ENSG00000100614	PPM1A	14	2	0.453285	0.15624	0.00371733	0.0452581
ENSG00000037042	TUBG2	17	2	0.560166	0.193165	0.00373243	0.0454158
ENSG00000101558	VAPA	18	2	0.502162	0.173186	0.00373684	0.0454435
ENSG00000108424	KPNB1	17	2	0.226147	0.0780087	0.00374363	0.0455
ENSG00000036828	CASR	3	2	-0.399281	0.137759	0.00375054	0.0455507
ENSG00000170891	CYTL1	4	2	-0.560457	0.193375	0.00375209	0.0455507
ENSG00000102243	VGLL1	X	2	-0.320744	0.110715	0.00376722	0.0457082
ENSG00000181195	PENK	8	2	0.506826	0.174971	0.003772	0.0457401
ENSG00000102048	ASB9	X	2	-0.559372	0.193202	0.00378831	0.0459117
ENSG00000171873	ADRA1D	20	2	-0.39347	0.13594	0.00379848	0.0460087
ENSG00000162852	CNST	1	1	0.612107	0.211574	0.00381449	0.0461762
ENSG00000132824	SERINC3	20	2	0.546558	0.188957	0.00382188	0.0462393
ENSG00000125877	ITPA	20	2	0.55988	0.193587	0.00382623	0.0462656
ENSG00000142279	WTIP	19	1	-1.33122	0.460438	0.0038377	0.0463515
ENSG00000188451	SRP72P2	6	2	0.592116	0.204799	0.00383768	0.0463515
ENSG00000143127	ITGA10	1	2	-0.558344	0.193231	0.00385828	0.0465736
ENSG00000078043	PIAS2	18	2	0.465141	0.161037	0.00387196	0.0467121
ENSG00000226674	TEX41	2	2	-0.682219	0.236207	0.00387426	0.0467134
ENSG00000164535	DAGLB	7	1	0.612913	0.212316	0.0038919	0.0468994
ENSG00000164841	TMEM74	8	1	0.714905	0.247672	0.00389559	0.0469173
ENSG00000085871	MGST2	4	2	-0.557524	0.193192	0.00390357	0.0469867
ENSG00000092009	CMA1	14	2	-0.557177	0.19312	0.00391249	0.0470407
ENSG00000108821	COL1A1	17	2	-0.308391	0.106884	0.00391071	0.0470407
ENSG00000204428	LY6G5C	6	2	-0.557182	0.193145	0.00391676	0.0470654
ENSG00000082175	PGR	11	2	-0.505326	0.175199	0.00392294	0.047113
ENSG00000116833	NR5A2	1	2	-0.307994	0.106797	0.00392749	0.0471143
ENSG00000153923	CLCA3P	1	2	-0.556957	0.193122	0.00392694	0.0471143
ENSG00000179636	TPPP2	14	1	-0.882453	0.306046	0.00393406	0.0471665
ENSG00000181773	GPR3	1	2	-0.556884	0.193172	0.00394115	0.0472248
ENSG00000109618	SEPSECS	4	1	0.609908	0.211663	0.00395776	0.0473972
ENSG00000159842	ABR	17	2	0.561289	0.194826	0.00396442	0.0474501
ENSG00000128891	C15orf57	15	1	0.70794	0.245819	0.00397764	0.0475815
ENSG00000138180	CEP55	10	2	-0.556219	0.193161	0.00398225	0.0475831
ENSG00000152266	PTH	11	2	-0.5561	0.193119	0.0039821	0.0475831
ENSG00000149124	GLYAT	11	2	-0.370608	0.128766	0.00400024	0.0477443
ENSG00000205755	CRLF2	X	2	-0.55631	0.193283	0.00399929	0.0477443
ENSG00000080031	PTPRH	19	2	-0.557477	0.193792	0.00401889	0.0479399
ENSG00000105131	EPHX3	19	2	-0.557161	0.193745	0.00403083	0.0480554
ENSG00000117533	VAMP4	1	2	0.318422	0.11074	0.00403509	0.0480792
ENSG00000279800	BCLAF1P2	16	2	0.559667	0.194661	0.00403911	0.0481001
ENSG00000179222	MAGED1	X	2	0.720874	0.250769	0.00404473	0.0481399
ENSG00000143842	SOX13	1	2	-0.641162	0.223085	0.00405219	0.0482017
ENSG00000162777	DENND2D	1	2	-0.555009	0.193202	0.00406998	0.0483591
ENSG00000166710	B2M	15	2	-0.370354	0.128915	0.00406773	0.0483591
ENSG00000153291	SLC25A27	6	1	0.608779	0.212012	0.00408603	0.0485228
ENSG00000099998	GGT5	22	2	-0.554772	0.193286	0.00410197	0.0485762
ENSG00000107290	SETX	9	2	0.371689	0.129481	0.00409688	0.0485762
ENSG00000136487	GH2	17	2	-0.530003	0.184655	0.00410157	0.0485762
ENSG00000167759	KLK13	19	2	-0.390482	0.136015	0.00409335	0.0485762
ENSG00000197181	PIWIL2	8	2	-0.643277	0.224115	0.00410086	0.0485762
ENSG00000078967	UBE2D4	7	2	-0.24554	0.0855641	0.0041091	0.0485977
ENSG00000114416	FXR1	3	2	0.288823	0.100644	0.00410793	0.0485977
ENSG00000205744	DENND1C	19	2	-0.555061	0.193432	0.00411065	0.0485977
ENSG00000110442	COMMD9	11	2	0.501336	0.174826	0.00413569	0.0488665
ENSG00000170854	MINA	3	2	0.354109	0.123504	0.00414128	0.0489054
ENSG00000160310	PRMT2	21	2	0.29692	0.103565	0.00414378	0.0489077
ENSG00000155329	ZCCHC10	5	2	0.46582	0.162514	0.00415241	0.0489823
ENSG00000162244	RPL29	3	2	0.388597	0.135593	0.00415811	0.048995
ENSG00000224858	RPL29P11	3	2	0.388597	0.135593	0.00415811	0.048995
ENSG00000103710	RASL12	15	2	-0.553251	0.193202	0.0041887	0.0492593
ENSG00000116106	EPHA4	2	2	0.432049	0.150878	0.00418909	0.0492593
ENSG00000177374	HIC1	17	2	-0.501015	0.174948	0.00418601	0.0492593
ENSG00000241684	ADAMTS9-AS2	3	1	0.709776	0.247869	0.00418981	0.0492593
ENSG00000108001	EBF3	10	1	-0.878156	0.3067	0.00419331	0.0492731
ENSG00000102879	CORO1A	16	2	0.656613	0.229461	0.00421585	0.0494843
ENSG00000125735	TNFSF14	19	2	-0.500441	0.174885	0.00421594	0.0494843
ENSG00000173638	SLC19A1	21	2	-0.26074	0.091152	0.0042297	0.0496184
ENSG00000156150	ALX3	1	2	-0.552545	0.193189	0.0042348	0.0496234
ENSG00000166930	MS4A5	11	2	-0.552274	0.19309	0.00423392	0.0496234
ENSG00000143382	ADAMTSL4	1	2	-0.501158	0.175238	0.00423814	0.0496351
ENSG00000173805	HAP1	17	2	-0.368946	0.129033	0.00424546	0.049666
ENSG00000219201		1	2	0.553076	0.193422	0.00424405	0.049666
ENSG00000117385	P3H1	1	2	-0.554114	0.193869	0.00426076	0.0498176
ENSG00000250251	PKD1P6	16	2	-0.551735	0.193085	0.00427029	0.0499015
ENSG00000134057	CCNB1	5	2	0.499524	0.174831	0.00427419	0.0499196
ENSG00000105388	CEACAM5	19	2	-0.552379	0.193355	0.00427919	0.0499506

## Sheet: Dorsolateral Prefrontal Cortex
Ensembl	Symbol	Chromosome	n.studies	summary	se.summary	p.value	adj.p.value
ENSG00000147050	KDM6A	X	2	-0.755258	0.09336	5.97929e-16	1.27323e-11
ENSG00000169100	SLC25A6	X	2	0.865829	0.115151	5.51655e-14	5.87348e-10
ENSG00000006757	PNPLA4	X	2	-0.791979	0.114551	4.72015e-12	3.35036e-08
ENSG00000070495	JMJD6	17	2	-0.557039	0.0885835	3.20968e-10	1.30275e-06
ENSG00000103460	TOX3	16	2	0.581104	0.0920849	2.78084e-10	1.30275e-06
ENSG00000169093	ASMTL	X	2	1.31342	0.209563	3.67075e-10	1.30275e-06
ENSG00000153029	MR1	1	2	-0.423611	0.0693233	9.92269e-10	3.01848e-06
ENSG00000167552	TUBA1A	12	2	0.422275	0.0707685	2.41674e-09	6.43276e-06
ENSG00000169249	ZRSR2	X	2	-0.668291	0.113401	3.78862e-09	8.96388e-06
ENSG00000164035	EMCN	4	2	-0.732939	0.132713	3.33753e-08	7.10695e-05
ENSG00000153250	RBMS1	2	2	-0.426242	0.0774233	3.68449e-08	7.1325e-05
ENSG00000122786	CALD1	7	2	-0.322432	0.0597046	6.64742e-08	0.000108885
ENSG00000123416	TUBA1B	12	2	0.381659	0.0706368	6.54938e-08	0.000108885
ENSG00000122862	SRGN	10	2	-0.608686	0.113096	7.36583e-08	0.000112034
ENSG00000116679	IVNS1ABP	1	2	0.484176	0.0916191	1.25935e-07	0.000170079
ENSG00000143384	MCL1	1	2	-0.484184	0.0916672	1.27795e-07	0.000170079
ENSG00000106367	AP1S1	7	2	0.482285	0.0917298	1.4589e-07	0.00018274
ENSG00000099860	GADD45B	19	2	-0.478036	0.0915623	1.78076e-07	0.000210664
ENSG00000106211	HSPB1	7	2	-0.825128	0.162253	3.66754e-07	0.000371889
ENSG00000173110	HSPA6	1	2	-0.573655	0.11274	3.6132e-07	0.000371889
ENSG00000225217	HSPA7	1	2	-0.573655	0.11274	3.6132e-07	0.000371889
ENSG00000027075	PRKCH	14	2	-0.572917	0.112864	3.85146e-07	0.000372786
ENSG00000173120	KDM2A	11	2	-0.453905	0.0916384	7.29963e-07	0.000675819
ENSG00000225470	JPX	X	1	-1.20093	0.244092	8.65501e-07	0.000767915
ENSG00000196616	ADH1B	4	2	-0.44753	0.0916304	1.03917e-06	0.000885126
ENSG00000075891	PAX2	10	2	-0.54592	0.112661	1.26177e-06	0.00103339
ENSG00000176406	RIMS2	8	2	-0.420739	0.0879653	1.72693e-06	0.00136197
ENSG00000132002	DNAJB1	19	2	-0.53498	0.112526	1.99176e-06	0.00151473
ENSG00000116016	EPAS1	2	2	-0.533411	0.112552	2.14524e-06	0.0015752
ENSG00000137267	TUBB2A	6	2	0.432437	0.0915376	2.31084e-06	0.00164023
ENSG00000110852	CLEC2B	12	2	-0.732623	0.156034	2.66262e-06	0.00182896
ENSG00000225422	RBMS1P1	12	2	-0.438697	0.0936698	2.82104e-06	0.00187722
ENSG00000083937	CHMP2B	3	2	0.425862	0.0913928	3.1668e-06	0.00204345
ENSG00000128276	RFPL3	22	2	-0.748303	0.161249	3.47281e-06	0.00211286
ENSG00000180543	TSPYL5	8	2	0.748484	0.161247	3.45287e-06	0.00211286
ENSG00000182795	C1orf116	1	2	-0.500709	0.108156	3.6655e-06	0.00216814
ENSG00000119335	SET	9	2	0.32655	0.0710187	4.26381e-06	0.00245388
ENSG00000167553	TUBA1C	12	2	0.417255	0.0913363	4.91608e-06	0.00275482
ENSG00000137713	PPP2R1B	11	2	-0.318961	0.0706613	6.36359e-06	0.00347452
ENSG00000109046	WSB1	17	2	0.35352	0.0788879	7.4193e-06	0.00394966
ENSG00000127616	SMARCA4	19	2	0.282361	0.0634351	8.53967e-06	0.00443521
ENSG00000138764	CCNG2	4	2	0.375634	0.084643	9.08581e-06	0.00449938
ENSG00000166340	TPP1	11	2	-0.350534	0.0789397	8.97385e-06	0.00449938
ENSG00000162413	KLHL21	1	2	-0.712786	0.160897	9.42037e-06	0.00455903
ENSG00000259753		17	2	-0.711249	0.160813	9.74158e-06	0.00460972
ENSG00000172239	PAIP1	5	2	0.353961	0.080379	1.06448e-05	0.00492762
ENSG00000141404	GNAL	18	2	0.346411	0.0789423	1.14317e-05	0.00517927
ENSG00000168405	CMAHP	6	2	-0.470846	0.107585	1.2059e-05	0.00534968
ENSG00000116096	SPR	2	2	-0.70026	0.160714	1.31755e-05	0.00561117
ENSG00000125618	PAX8	2	2	-0.242544	0.0556402	1.30573e-05	0.00561117
ENSG00000187555	USP7	16	2	0.394758	0.091335	1.54564e-05	0.00643164
ENSG00000274655		X	2	-19.7101	4.56405	1.57061e-05	0.00643164
ENSG00000079385	CEACAM1	19	2	-0.303282	0.0705781	1.7304e-05	0.00695229
ENSG00000197905	TEAD4	12	2	-0.545506	0.12738	1.8479e-05	0.00728689
ENSG00000069122	ADGRF5	6	2	-0.477166	0.112176	2.10253e-05	0.00799488
ENSG00000149534	MS4A2	11	2	-0.478085	0.112286	2.06508e-05	0.00799488
ENSG00000113739	STC2	5	2	-0.477187	0.112461	2.20425e-05	0.00823461
ENSG00000169031	COL4A3	2	2	-0.331023	0.0789915	2.78199e-05	0.0102137
ENSG00000102309	PIN4	X	2	-0.329433	0.0789689	3.02363e-05	0.0103935
ENSG00000122691	TWIST1	7	2	-0.669911	0.160441	2.97421e-05	0.0103935
ENSG00000128340	RAC2	22	2	-0.468031	0.112239	3.04649e-05	0.0103935
ENSG00000135503	ACVR1B	12	2	-0.268919	0.0644144	2.98213e-05	0.0103935
ENSG00000187244	BCAM	19	2	-0.467262	0.112111	3.075e-05	0.0103935
ENSG00000110881	ASIC1	12	2	0.466664	0.11209	3.13704e-05	0.0104375
ENSG00000100823	APEX1	14	2	0.665387	0.160325	3.32137e-05	0.0107159
ENSG00000170899	GSTA4	6	2	0.665381	0.160309	3.31583e-05	0.0107159
ENSG00000129351	ILF3	19	2	0.290649	0.070535	3.77823e-05	0.0118314
ENSG00000148175	STOM	9	2	-0.538383	0.130578	3.73855e-05	0.0118314
ENSG00000078747	ITCH	20	2	-0.347857	0.0845908	3.91853e-05	0.012023
ENSG00000187601	MAGEH1	X	2	0.721145	0.17545	3.95233e-05	0.012023
ENSG00000144677	CTDSPL	3	2	-0.375278	0.0913978	4.02603e-05	0.0120747
ENSG00000134324	LPIN1	2	2	-0.374029	0.0911788	4.09321e-05	0.0121057
ENSG00000131149	GSE1	16	2	-0.457892	0.112196	4.48054e-05	0.0130697
ENSG00000114646	CSPG5	3	2	0.530931	0.130473	4.71579e-05	0.01357
ENSG00000077782	FGFR1	8	2	-0.277422	0.0687904	5.51034e-05	0.0149626
ENSG00000110713	NUP98	11	2	-0.368111	0.0912208	5.45143e-05	0.0149626
ENSG00000128266	GNAZ	22	2	0.646581	0.160203	5.43662e-05	0.0149626
ENSG00000177383	MAGEF1	3	2	0.645463	0.160095	5.53607e-05	0.0149626
ENSG00000196465	MYL6B	12	2	0.45176	0.112068	5.55107e-05	0.0149626
ENSG00000137558	PI15	8	2	-0.574121	0.143299	6.16376e-05	0.0164064
ENSG00000076108	BAZ2A	12	2	-0.365002	0.091331	6.42921e-05	0.0166956
ENSG00000163110	PDLIM5	4	2	-0.297696	0.0744465	6.36678e-05	0.0166956
ENSG00000134531	EMP1	12	2	-0.363576	0.0911802	6.67873e-05	0.0171346
ENSG00000213190	MLLT11	1	2	0.637639	0.160062	6.78511e-05	0.0172002
ENSG00000123191	ATP7B	13	2	-0.635493	0.159997	7.1302e-05	0.0178624
ENSG00000130559	CAMSAP1	9	2	0.266704	0.0673342	7.46682e-05	0.0183197
ENSG00000158402	CDC25C	5	2	-0.444166	0.112154	7.48481e-05	0.0183197
ENSG00000137474	MYO7A	11	2	-0.31142	0.0790034	8.08549e-05	0.019565
ENSG00000169903	TM4SF4	3	2	-0.630118	0.159964	8.1782e-05	0.019567
ENSG00000186847	KRT14	17	2	-0.628784	0.159954	8.45847e-05	0.0200127
ENSG00000196743	GM2A	5	2	-0.246937	0.0630522	8.98872e-05	0.0210336
ENSG00000086288	NME8	7	2	-0.625213	0.159998	9.32038e-05	0.0212985
ENSG00000168398	BDKRB2	14	2	-0.624084	0.159877	9.48011e-05	0.0212985
ENSG00000189013	KIR2DL4	19	2	-0.436837	0.111924	9.50202e-05	0.0212985
ENSG00000215788	TNFRSF25	1	2	-0.407196	0.104191	9.29988e-05	0.0212985
ENSG00000018408	WWTR1	3	2	-0.355931	0.0914848	9.99971e-05	0.0219519
ENSG00000165949	IFI27	14	2	-0.716132	0.184063	9.99617e-05	0.0219519
ENSG00000017260	ATP2C1	3	2	0.310772	0.0802979	0.000108729	0.0231577
ENSG00000142227	EMP3	19	2	-0.619001	0.159836	0.000107625	0.0231577
ENSG00000204179	PTPN20	10	2	0.618539	0.159822	0.000108752	0.0231577
ENSG00000104679	R3HCC1	8	2	0.433438	0.112072	0.000109955	0.0231819
ENSG00000104804	TULP2	19	2	-0.616356	0.159799	0.000114753	0.0237237
ENSG00000198315	ZKSCAN8	6	2	-0.616654	0.159821	0.000114134	0.0237237
ENSG00000115590	IL1R2	2	2	-0.431334	0.111932	0.000116417	0.0238365
ENSG00000241563	CORT	1	2	0.614925	0.159786	0.000118882	0.0238818
ENSG00000251503	APITD1-CORT	1	2	0.614925	0.159786	0.000118882	0.0238818
ENSG00000163631	ALB	4	2	-0.406298	0.105802	0.000122945	0.0244672
ENSG00000079335	CDC14A	1	2	-0.269857	0.0704618	0.000128229	0.0252824
ENSG00000104415	WISP1	8	2	-0.383789	0.100427	0.000132601	0.0259045
ENSG00000000005	TNMD	X	2	-0.609222	0.159735	0.000136761	0.0264745
ENSG00000108839	ALOX12	17	2	-0.607789	0.159714	0.000141529	0.0271507
ENSG00000111445	RFC5	12	2	0.346556	0.0911645	0.000143859	0.0273513
ENSG00000182952	HMGN4	6	2	0.345792	0.091073	0.000146536	0.0276137
ENSG00000112303	VNN2	6	2	-0.605998	0.1597	0.000147879	0.0276223
ENSG00000108622	ICAM2	17	2	-0.605072	0.15969	0.000151223	0.0280013
ENSG00000110060	PUS3	11	2	-0.602703	0.15967	0.000160218	0.0289126
ENSG00000121966	CXCR4	2	2	-0.3829	0.101383	0.000158884	0.0289126
ENSG00000127831	VIL1	2	2	-0.457014	0.121041	0.000159557	0.0289126
ENSG00000151640	DPYSL4	10	2	0.422098	0.111909	0.000162083	0.0290033
ENSG00000125650	PSPN	19	2	0.3301	0.0877267	0.000168004	0.0294367
ENSG00000136828	RALGPS1	9	2	0.379523	0.100865	0.000168111	0.0294367
ENSG00000180016	OR1E1	17	2	-0.600845	0.15972	0.000168652	0.0294367
ENSG00000142864	SERBP1	1	2	0.279286	0.0743687	0.000173049	0.0294793
ENSG00000184009	ACTG1	17	2	0.205754	0.0547671	0.00017204	0.0294793
ENSG00000266077		17	2	0.205754	0.0547671	0.00017204	0.0294793
ENSG00000185339	TCN2	22	2	-0.60003	0.159903	0.000175107	0.0295931
ENSG00000125378	BMP4	14	2	-0.59813	0.159621	0.000178834	0.029985
ENSG00000100292	HMOX1	22	2	-0.713409	0.190634	0.000182352	0.030336
ENSG00000174175	SELP	1	2	-0.597723	0.15989	0.000185237	0.030577
ENSG00000142945	KIF2C	1	2	-0.418142	0.112119	0.000191896	0.0307235
ENSG00000163219	ARHGAP25	2	2	-0.393648	0.105507	0.000190699	0.0307235
ENSG00000214832	UPF3AP2	17	2	0.417412	0.111837	0.000189736	0.0307235
ENSG00000226478	UPF3AP1	17	2	0.339885	0.0910885	0.000190445	0.0307235
ENSG00000130770	ATPIF1	1	2	0.485446	0.13032	0.000195301	0.0308055
ENSG00000132031	MATN3	2	2	-0.594791	0.159626	0.000194428	0.0308055
ENSG00000162365	CYP4A22	1	2	-0.36277	0.0977786	0.000207164	0.0321996
ENSG00000187048	CYP4A11	1	2	-0.36277	0.0977786	0.000207164	0.0321996
ENSG00000169469	SPRR1B	1	2	-0.589515	0.159538	0.000219776	0.0339124
ENSG00000205755	CRLF2	X	2	-0.587867	0.15955	0.000229125	0.0351007
ENSG00000099875	MKNK2	19	2	-0.524765	0.142663	0.000234751	0.0357057
ENSG00000243279	PRAF2	X	2	0.715457	0.195169	0.000246527	0.0372309
ENSG00000105852	PON3	7	2	-0.584161	0.159491	0.000249602	0.0374298
ENSG00000115687	PASK	2	2	-0.433871	0.118589	0.000253592	0.0377292
ENSG00000144452	ABCA12	2	2	-0.583227	0.159481	0.000255143	0.0377292
ENSG00000169504	CLIC4	1	2	-0.33222	0.091035	0.000262895	0.0386075
ENSG00000070019	GUCY2C	12	2	-0.579733	0.159471	0.000277594	0.0394367
ENSG00000077274	CAPN6	X	2	-0.40654	0.111835	0.000277801	0.0394367
ENSG00000112773	FAM46A	6	2	-0.519143	0.142619	0.000272576	0.0394367
ENSG00000124151	NCOA3	20	2	-0.255884	0.0703719	0.000276728	0.0394367
ENSG00000145681	HAPLN1	5	2	0.364536	0.100142	0.000272434	0.0394367
ENSG00000085733	CTTN	11	2	-0.330711	0.0910649	0.000281672	0.0397214
ENSG00000141401	IMPA2	18	2	-0.578109	0.159444	0.000288101	0.0403607
ENSG00000001626	CFTR	7	2	-0.316804	0.087574	0.000297389	0.0412755
ENSG00000100320	RBFOX2	22	2	0.329322	0.0911879	0.000304469	0.0412755
ENSG00000108389	MTMR4	17	2	0.4045	0.111911	0.000300933	0.0412755
ENSG00000129951		19	2	0.575548	0.159472	0.00030728	0.0412755
ENSG00000132432	SEC61G	7	2	0.574668	0.159411	0.000312219	0.0412755
ENSG00000143753	DEGS1	1	2	0.403126	0.111801	0.000311247	0.0412755
ENSG00000158006	PAFAH2	1	2	-0.507874	0.140904	0.000312864	0.0412755
ENSG00000169062	UPF3A	13	2	0.284087	0.0788374	0.000314015	0.0412755
ENSG00000197976	AKAP17A	X	2	0.405016	0.111993	0.000298668	0.0412755
ENSG00000236268	LINC01361	1	2	-0.575708	0.159732	0.000313092	0.0412755
ENSG00000083444	PLOD1	1	2	-0.573875	0.159398	0.000317899	0.041314
ENSG00000128253	RFPL2	22	2	-0.574123	0.159478	0.000318188	0.041314
ENSG00000183690	EFHC2	X	2	-0.40196	0.112061	0.000334519	0.0431711
ENSG00000174827	PDZK1	1	2	-0.569939	0.159364	0.000348445	0.0441654
ENSG00000215859		1	2	-0.569939	0.159364	0.000348445	0.0441654
ENSG00000244211	PDZK1P1	1	2	-0.569939	0.159364	0.000348445	0.0441654
ENSG00000175793	SFN	1	2	-0.326488	0.0913371	0.000350846	0.0442066
ENSG00000275074	NUDT18	8	2	0.568433	0.159396	0.000362245	0.0453743
ENSG00000169862	CTNND2	5	2	0.398385	0.111784	0.000365392	0.0455009
ENSG00000137273	FOXF2	6	2	-0.567427	0.159381	0.000370573	0.0458149
ENSG00000177733	HNRNPA0	5	2	0.400046	0.112403	0.000372217	0.0458149
ENSG00000137707	BTG4	11	2	-0.507707	0.142802	0.000377518	0.0459363
ENSG00000149212	SESN3	11	1	-0.433346	0.121866	0.000376681	0.0459363
ENSG00000080910	CFHR2	1	2	-0.565119	0.159379	0.000391495	0.0465726
ENSG00000111907	TPD52L1	6	2	-0.567288	0.159941	0.000389865	0.0465726
ENSG00000136999	NOV	8	2	0.396446	0.11177	0.000389675	0.0465726
ENSG00000276911	CFHR2	1	2	-0.565119	0.159379	0.000391495	0.0465726
ENSG00000183032	SLC25A21	14	2	-0.56451	0.159317	0.00039513	0.0467439
ENSG00000180176	TH	11	2	-0.563843	0.15935	0.000402581	0.0473623
ENSG00000174977		17	2	0.362234	0.102581	0.000413704	0.0484033
ENSG00000088280	ASAP3	1	2	-0.394046	0.11178	0.000423189	0.0492425
ENSG00000175215	CTDSP2	12	2	-0.371488	0.105472	0.000428081	0.0495411

## Sheet: Frontal Cortex
Ensembl	Symbol	Chromosome	n.studies	logFC	AveExpr	p.value	adj.p.value
ENSG00000274655		20	1	-2987.48	1211.71	4.57e-202	1.11e-197
ENSG00000130021	HDHD1	X	1	-152.678	753.433	2.7e-33	1.64e-29
ENSG00000102290	PCDH11X	X	1	92.2747	321.968	1.5e-32	8.12e-29
ENSG00000169093	ASMTL	X	1	323.267	1435.54	1.03e-30	5e-27
ENSG00000005889	ZFX	X	1	-88.9173	437.161	3.87e-25	1.57e-21
ENSG00000182378	PLCXD1	X	1	577.014	1611.49	7.8e-25	2.92e-21
ENSG00000169093	ASMTL	X	1	155.272	749.253	9.94e-24	3.46e-20
ENSG00000214717	ZBED1	X	1	545.419	2719.68	3.15e-22	1.02e-18
ENSG00000130741	EIF2S3	X	1	-640.925	4331.51	7.16e-21	2.05e-17
ENSG00000215301	DDX3X	X	1	-793.353	4427.27	2.26e-19	6.1e-16
ENSG00000172460	PRSS30P	16	1	-30.2756	258.964	4.95e-17	1.27e-13
ENSG00000178605	GTPBP6	X	1	940.894	4989.53	1.89e-15	4.38e-12
ENSG00000225470	JPX	X	1	-83.8873	481.313	2.13e-14	4.71e-11
ENSG00000002586	CD99	X	1	219.727	679.734	5.84e-14	1.24e-10
ENSG00000198034	RPS4X	X	1	-823.529	5780.33	3.94e-10	7.67e-07
ENSG00000095932	SMIM24	19	1	-103.541	490.571	1.5e-09	2.8e-06
ENSG00000167393	PPP2R3B	X	1	34.506	317.701	2.71e-09	4.88e-06
ENSG00000147050	KDM6A	X	1	-83.7406	542.842	1.98e-08	3.45e-05
ENSG00000149531	FRG1BP	20	1	517.088	3170.6	2.46e-08	4.14e-05
ENSG00000169084	DHRSX	X	1	26.4632	300.923	5.68e-08	9.22e-05
ENSG00000258484	SPESP1	15	1	27.7743	309.281	3.2e-07	0.000486567
ENSG00000022556	NLRP2	19	1	-86.3889	419.49	3.92e-07	0.000577998
ENSG00000169249	ZRSR2	X	1	-291.583	1893.29	1.42e-06	0.00203114
ENSG00000183929	DUSP5P1	1	1	-34.9535	319.381	7.82e-06	0.00976558
ENSG00000106052	TAX1BP1	7	1	450.108	7092.54	8.76e-06	0.0106609
ENSG00000101846	STS	X	1	-39.2501	435.844	2.14e-05	0.0242389
ENSG00000120437	ACAT2	6	1	361.735	2850.94	4.46e-05	0.0452341

## Sheet: Hippocampus
Ensembl	Symbol	Chromosome	n.studies	summary	se.summary	p.value	adj.p.value
ENSG00000229807	XIST	X	1	-14.3449	0.719477	1.90758e-88	2.02527e-84
ENSG00000274655		X	1	-14.3449	0.719477	1.90758e-88	2.02527e-84
ENSG00000198034	RPS4X	X	2	-1.12549	0.147146	2.02825e-14	1.43559e-10
ENSG00000002586	CD99	X	2	1.02935	0.145699	1.60732e-12	8.53248e-09
ENSG00000130021	HDHD1	X	2	-1.34637	0.198739	1.24795e-11	5.29981e-08
ENSG00000072274	TFRC	3	2	-0.901814	0.143985	3.77028e-10	1.3343e-06
ENSG00000155380	SLC16A1	1	1	-0.679297	0.108972	4.55587e-10	1.38199e-06
ENSG00000102755	FLT1	13	2	-0.892248	0.144205	6.11822e-10	1.62393e-06
ENSG00000164924	YWHAZ	8	2	0.559918	0.0933157	1.9701e-09	4.18331e-06
ENSG00000185201	IFITM2	11	2	-0.797639	0.132672	1.83143e-09	4.18331e-06
ENSG00000181019	NQO1	16	2	-0.709035	0.118934	2.49824e-09	4.82252e-06
ENSG00000127920	GNG11	7	2	-1.14166	0.194367	4.26054e-09	7.53903e-06
ENSG00000277586	NEFL	8	2	0.678674	0.118669	1.07112e-08	1.74954e-05
ENSG00000162618	ADGRL4	1	2	-1.03136	0.192077	7.89587e-08	0.000119758
ENSG00000175029	CTBP2	10	2	-0.49323	0.0930753	1.16276e-07	0.0001646
ENSG00000167552	TUBA1A	12	2	0.485277	0.092905	1.75697e-07	0.000233172
ENSG00000187513	GJA4	1	2	-0.730253	0.142414	2.93332e-07	0.000366389
ENSG00000122507	BBS9	7	2	-0.528623	0.103329	3.12207e-07	0.0003683
ENSG00000225470	JPX	X	1	-2.23059	0.43741	3.40493e-07	0.000380527
ENSG00000123416	TUBA1B	12	1	0.490224	0.0963432	3.61262e-07	0.000383552
ENSG00000169249	ZRSR2	X	2	-0.709321	0.14181	5.67674e-07	0.000574
ENSG00000110799	VWF	12	2	-0.940682	0.18993	7.3158e-07	0.000706108
ENSG00000137962	ARHGAP29	1	2	-0.928682	0.189918	1.00882e-06	0.000931357
ENSG00000017427	IGF1	12	2	0.501234	0.103049	1.15016e-06	0.00101761
ENSG00000169093	ASMTL	X	2	0.545077	0.112843	1.36256e-06	0.00115731
ENSG00000070495	JMJD6	17	2	-0.567174	0.117873	1.49623e-06	0.00122196
ENSG00000128567	PODXL	7	2	-0.903591	0.189262	1.80356e-06	0.00137557
ENSG00000275367		12	1	0.866545	0.181547	1.81388e-06	0.00137557
ENSG00000105974	CAV1	7	2	-0.672482	0.14143	1.98587e-06	0.00145407
ENSG00000069122	ADGRF5	6	2	-0.774872	0.163201	2.05478e-06	0.00145437
ENSG00000003436	TFPI	2	2	-0.476269	0.103589	4.27263e-06	0.00279411
ENSG00000138772	ANXA3	4	2	-0.867302	0.188778	4.34236e-06	0.00279411
ENSG00000139112	GABARAPL1	12	2	0.650506	0.141331	4.16999e-06	0.00279411
ENSG00000118777	ABCG2	4	2	-0.862928	0.188589	4.74646e-06	0.0029643
ENSG00000135862	LAMC1	1	2	-0.644647	0.141261	5.03066e-06	0.00305203
ENSG00000205403	CFI	4	2	-0.858739	0.188675	5.32849e-06	0.00314292
ENSG00000006757	PNPLA4	X	2	-0.630956	0.140967	7.60866e-06	0.00436655
ENSG00000214717	ZBED1	X	2	0.835671	0.188135	8.918e-06	0.00498329
ENSG00000185885	IFITM1	11	2	-0.832344	0.188087	9.63046e-06	0.00524342
ENSG00000162188	GNG3	11	2	0.832677	0.188453	9.93961e-06	0.00527644
ENSG00000143545	RAB13	1	2	-0.726087	0.165876	1.20173e-05	0.00614205
ENSG00000175899	A2M	12	2	-0.82302	0.188123	1.21487e-05	0.00614205
ENSG00000120265	PCMT1	6	2	0.511184	0.117499	1.35801e-05	0.00670605
ENSG00000240065	PSMB9	6	2	-0.814417	0.188174	1.50468e-05	0.00726144
ENSG00000184961		9	1	0.904497	0.210177	1.68114e-05	0.00743695
ENSG00000231995		9	1	0.904497	0.210177	1.68114e-05	0.00743695
ENSG00000233555		9	1	0.904497	0.210177	1.68114e-05	0.00743695
ENSG00000275160		9	1	0.904497	0.210177	1.68114e-05	0.00743695
ENSG00000132639	SNAP25	20	2	0.603616	0.140896	1.83453e-05	0.00763813
ENSG00000161082	CELF5	19	1	1.73003	0.4038	1.83247e-05	0.00763813
ENSG00000173674	EIF1AX	X	2	-0.441482	0.102945	1.79864e-05	0.00763813
ENSG00000152939	MARVELD2	5	1	-1.7147	0.402867	2.07877e-05	0.00848857
ENSG00000144406	UNC80	2	1	1.11739	0.26287	2.13081e-05	0.00853693
ENSG00000085563	ABCB1	7	2	-0.795199	0.187655	2.25954e-05	0.00888501
ENSG00000104435	STMN2	8	2	0.593296	0.140635	2.45716e-05	0.00935303
ENSG00000174059	CD34	1	2	-0.792629	0.187924	2.46666e-05	0.00935303
ENSG00000157005	SST	3	2	0.789014	0.18741	2.55269e-05	0.00950946
ENSG00000158417	EIF5B	2	2	-0.432023	0.1029	2.68722e-05	0.00983802
ENSG00000011465	DCN	12	2	-0.430369	0.102783	2.82455e-05	0.0101655
ENSG00000021355	SERPINB1	6	2	-0.582164	0.140664	3.49313e-05	0.0121657
ENSG00000167281	RBFOX3	17	1	1.08271	0.261851	3.55219e-05	0.0121657
ENSG00000171873	ADRA1D	20	2	0.581942	0.140678	3.52353e-05	0.0121657
ENSG00000169282	KCNAB1	3	2	0.423868	0.102803	3.73779e-05	0.0125981
ENSG00000105971	CAV2	7	2	-0.679484	0.165065	3.84711e-05	0.0126767
ENSG00000131711	MAP1B	5	2	0.578684	0.140646	3.88049e-05	0.0126767
ENSG00000106617	PRKAG2	7	2	0.766603	0.187089	4.17593e-05	0.0134351
ENSG00000168309	FAM107A	3	2	-0.571836	0.140436	4.66386e-05	0.0147809
ENSG00000122585	NPY	7	2	0.759331	0.187161	4.96873e-05	0.0155156
ENSG00000164035	EMCN	4	2	-0.930951	0.229782	5.09007e-05	0.0156641
ENSG00000095794	CREM	10	1	-0.434865	0.10752	5.24348e-05	0.0159057
ENSG00000066056	TIE1	1	2	-0.75034	0.186929	5.96902e-05	0.0164515
ENSG00000101608	MYL12A	18	1	-1.58484	0.39521	6.06872e-05	0.0164515
ENSG00000104368	PLAT	8	2	-0.749261	0.186936	6.1207e-05	0.0164515
ENSG00000104529	EEF1D	8	2	-0.564596	0.140282	5.70404e-05	0.0164515
ENSG00000165914	TTC7B	14	1	1.59215	0.395629	5.71291e-05	0.0164515
ENSG00000172340	SUCLG2	3	2	-0.47082	0.117172	5.86451e-05	0.0164515
ENSG00000173546	CSPG4	15	2	-0.565881	0.140422	5.58069e-05	0.0164515
ENSG00000184005	ST6GALNAC3	1	1	-1.04826	0.260875	5.86274e-05	0.0164515
ENSG00000184743	ATL3	11	1	-1.05116	0.261796	5.93969e-05	0.0164515
ENSG00000082397	EPB41L3	18	2	0.469167	0.117246	6.29279e-05	0.0167026
ENSG00000154277	UCHL1	4	2	0.747215	0.187111	6.51228e-05	0.0170718
ENSG00000007168	PAFAH1B1	17	2	0.392195	0.0984621	6.79921e-05	0.0173356
ENSG00000024422	EHD2	19	2	-0.471901	0.118417	6.74608e-05	0.0173356
ENSG00000053438	NNAT	20	2	0.743465	0.186746	6.85782e-05	0.0173356
ENSG00000179915	NRXN1	2	1	0.494969	0.124417	6.94094e-05	0.0173393
ENSG00000117461	PIK3R3	1	2	-0.556922	0.140443	7.32543e-05	0.0178791
ENSG00000138794	CASP6	4	2	-0.556931	0.140363	7.25462e-05	0.0178791
ENSG00000100285	NEFH	22	2	0.555855	0.140293	7.4295e-05	0.017927
ENSG00000172020	GAP43	3	2	0.555937	0.140415	7.51886e-05	0.0179388
ENSG00000082781	ITGB5	3	2	-0.553569	0.140442	8.09327e-05	0.0190708
ENSG00000163032	VSNL1	2	2	0.55298	0.140376	8.17294e-05	0.0190708
ENSG00000213853	EMP2	16	2	-0.734082	0.186614	8.36504e-05	0.0193069
ENSG00000204632	HLA-G	6	2	-0.403263	0.102693	8.60581e-05	0.019649
ENSG00000121858	TNFSF10	3	2	-0.45977	0.117218	8.7691e-05	0.0198088
ENSG00000160712	IL6R	1	2	-0.547616	0.14041	9.61448e-05	0.0214899
ENSG00000143546	S100A8	1	2	-0.72756	0.186722	9.75981e-05	0.0215875
ENSG00000179833	SERTAD2	2	2	-0.5439	0.1402	0.00010469	0.0229174
ENSG00000105355	PLIN3	19	2	-0.722978	0.186798	0.000108668	0.0231143
ENSG00000163110	PDLIM5	4	2	-0.286398	0.0739555	0.000107695	0.0231143
ENSG00000234745	HLA-B	6	2	-0.542683	0.14023	0.000108855	0.0231143
ENSG00000162645	GBP2	1	2	-0.737266	0.191494	0.000118081	0.0248251
ENSG00000128228	SDF2L1	22	2	-0.715666	0.186429	0.000123627	0.0255678
ENSG00000166831	RBPMS2	15	1	-1.49822	0.390362	0.000124022	0.0255678
ENSG00000132824	SERINC3	20	2	0.39355	0.102696	0.000127016	0.0259332
ENSG00000061918	GUCY1B3	4	2	0.559947	0.146921	0.000138283	0.0271893
ENSG00000084754	HADHA	2	2	-0.446221	0.117081	0.00013829	0.0271893
ENSG00000167272	POP5	12	2	-0.711028	0.186403	0.000136478	0.0271893
ENSG00000236698	EIF1AXP1	1	2	-0.535904	0.140377	0.000134755	0.0271893
ENSG00000004487	KDM1A	1	2	0.7066	0.186267	0.000148553	0.0289392
ENSG00000243646	IL10RB	21	2	-0.73453	0.193751	0.000149987	0.0289529
ENSG00000138078	PREPL	2	2	0.443149	0.117117	0.000154439	0.02928
ENSG00000164303	ENPP6	4	1	-1.47198	0.388935	0.000153927	0.02928
ENSG00000143341	HMCN1	1	1	-1.4703	0.388845	0.000156072	0.0293276
ENSG00000104722	NEFM	8	2	0.703172	0.186371	0.000161314	0.0296027
ENSG00000135899	SP110	2	2	-0.386441	0.102556	0.000164506	0.0296027
ENSG00000138074	SLC5A6	2	2	-0.701839	0.186159	0.00016318	0.0296027
ENSG00000181215	C4orf50	4	1	1.46516	0.388568	0.000162818	0.0296027
ENSG00000277402	MIR6891	6	1	-0.578053	0.153087	0.00015938	0.0296027
ENSG00000177575	CD163	12	2	-0.440198	0.117038	0.000169125	0.0301781
ENSG00000198721	ECI2	6	2	-0.698452	0.186141	0.000175244	0.0310095
ENSG00000136048	DRAM1	12	2	-0.698135	0.186211	0.000177434	0.0311375
ENSG00000204642	HLA-F	6	2	-0.416436	0.111136	0.000178912	0.0311394
ENSG00000175772	LINC01106	2	1	0.967309	0.258576	0.000183353	0.0313977
ENSG00000204588	LINC01123	2	1	0.967309	0.258576	0.000183353	0.0313977
ENSG00000101079	NDRG3	20	2	0.52336	0.140092	0.000187101	0.0317833
ENSG00000057252	SOAT1	1	2	-0.694776	0.186514	0.000195271	0.0323936
ENSG00000133561	GIMAP6	7	2	-0.69471	0.186392	0.000193659	0.0323936
ENSG00000166265	CYYR1	21	1	-1.4433	0.387399	0.000194841	0.0323936
ENSG00000111696	NT5DC3	12	2	0.691959	0.186033	0.000199576	0.032535
ENSG00000115966	ATF2	2	2	0.522063	0.140412	0.000200738	0.032535
ENSG00000125510	OPRL1	20	2	0.52056	0.140007	0.00020072	0.032535
ENSG00000188153	COL4A5	X	1	-0.818074	0.220138	0.000202252	0.032535
ENSG00000072506	HSD17B10	X	2	-0.689813	0.186201	0.000211666	0.0334348
ENSG00000078967	UBE2D4	7	2	-0.342468	0.0925159	0.000214144	0.0334348
ENSG00000196123	KIAA0895L	16	1	1.43191	0.386796	0.000213923	0.0334348
ENSG00000261371	PECAM1	17	2	-0.766872	0.206872	0.000209738	0.0334348
ENSG00000164318	EGFLAM	5	1	-1.42974	0.386682	0.000217763	0.0337517
ENSG00000087460	GNAS	20	1	0.298206	0.0808383	0.000225205	0.0339516
ENSG00000090382	LYZ	12	2	-0.686381	0.185952	0.000223227	0.0339516
ENSG00000108946	PRKAR1A	17	2	0.43131	0.116966	0.000226483	0.0339516
ENSG00000142089	IFITM3	11	2	-0.685666	0.185976	0.000227047	0.0339516
ENSG00000196352	CD55	1	2	-0.516981	0.139997	0.000221798	0.0339516
ENSG00000166448	TMEM130	7	1	1.42302	0.386328	0.000230093	0.0341663
ENSG00000135519	KCNH3	12	1	1.42175	0.386261	0.000232504	0.0342846
ENSG00000083720	OXCT1	5	2	0.684403	0.186093	0.0002353	0.0344577
ENSG00000169567	HINT1	5	2	0.429903	0.117028	0.000239251	0.0347963
ENSG00000281325		5	1	1.41483	0.385899	0.000246052	0.0355419
ENSG00000173480	ZNF417	19	1	-1.41293	0.385799	0.000249914	0.035856
ENSG00000188315	C3orf62	3	1	-0.804945	0.219905	0.000251807	0.0358851
ENSG00000121769	FABP3	1	2	0.513034	0.140255	0.000254337	0.0360039
ENSG00000136235	GPNMB	7	2	-0.678966	0.18631	0.000268147	0.0377076
ENSG00000105568	PPP2R1A	19	2	0.675957	0.186069	0.000280339	0.0377755
ENSG00000131981	LGALS3	14	2	-0.675281	0.185931	0.00028136	0.0377755
ENSG00000135002	RFK	9	2	0.508899	0.139955	0.00027672	0.0377755
ENSG00000165476	REEP3	10	1	-0.938816	0.257919	0.000272673	0.0377755
ENSG00000181649	PHLDA2	11	2	-0.675799	0.185912	0.000277927	0.0377755
ENSG00000187837	HIST1H1C	6	2	-0.675385	0.185992	0.000282047	0.0377755
ENSG00000198399	ITSN2	2	2	-0.424048	0.116905	0.000286421	0.0377755
ENSG00000233250		X	1	-0.798638	0.219795	0.000279534	0.0377755
ENSG00000263829	FAM60BP	18	1	-1.39643	0.384942	0.000286029	0.0377755
ENSG00000267742	FAM60CP	18	1	-1.39643	0.384942	0.000286029	0.0377755
ENSG00000166676	TVP23A	16	1	1.3936	0.384795	0.000292707	0.038269
ENSG00000173281	PPP1R3B	8	1	-1.39316	0.384773	0.000293767	0.038269
ENSG00000108622	ICAM2	17	2	-0.671989	0.185821	0.000298819	0.0386897
ENSG00000072786	STK10	5	2	-0.504035	0.139921	0.00031542	0.0396309
ENSG00000107438	PDLIM1	10	2	-0.670828	0.186135	0.000313375	0.0396309
ENSG00000111817	DSE	6	2	-0.669201	0.185739	0.000314663	0.0396309
ENSG00000139973	SYT16	14	1	1.38647	0.384428	0.000310258	0.0396309
ENSG00000198604	BAZ1A	14	2	-0.504285	0.139939	0.000313823	0.0396309
ENSG00000132256	TRIM5	11	2	-0.668449	0.186024	0.000326464	0.0407773
ENSG00000117598		1	1	1.37634	0.383908	0.000336988	0.0418291
ENSG00000260914		16	1	1.37567	0.383874	0.000338825	0.0418291
ENSG00000085871	MGST2	4	2	-0.861124	0.2407	0.000346789	0.0421947
ENSG00000116353	MECR	1	2	0.66446	0.185766	0.000347747	0.0421947
ENSG00000177464	GPR4	19	2	-0.501261	0.140047	0.000344599	0.0421947
ENSG00000067715	SYT1	12	2	0.610485	0.171474	0.000370533	0.0446416
ENSG00000117394	SLC2A1	1	2	-0.498237	0.139989	0.000372119	0.0446416
ENSG00000107147	KCNT1	9	1	1.36239	0.383198	0.000377522	0.0450354
ENSG00000097007	ABL1	9	2	-0.659282	0.185806	0.000387844	0.0457914
ENSG00000167797	CDK2AP2	11	2	-0.745301	0.210062	0.000388172	0.0457914
ENSG00000198682	PAPSS2	10	2	-0.415069	0.117186	0.000397165	0.0465934
ENSG00000168824		4	2	0.413206	0.116846	0.000405704	0.0468474
ENSG00000173269	MMRN2	10	2	-0.658111	0.185964	0.000401773	0.0468474
ENSG00000179144	GIMAP7	7	1	-1.35294	0.38272	0.000407671	0.0468474
ENSG00000197324	LRP10	14	2	-0.582438	0.164775	0.000408155	0.0468474
ENSG00000072803	FBXW11	5	2	0.49525	0.140183	0.000411074	0.0468481
ENSG00000187446	CHP1	15	2	0.495295	0.140235	0.000412574	0.0468481
ENSG00000165949	IFI27	14	2	-0.832424	0.235985	0.000419587	0.047391
ENSG00000110852	CLEC2B	12	2	-0.654126	0.185567	0.000423457	0.0475751
ENSG00000046651	OFD1	X	2	-0.653703	0.185559	0.000426884	0.0477076
ENSG00000172197	MBOAT1	6	1	-1.34586	0.382364	0.000431823	0.048007
ENSG00000213190	MLLT11	1	2	0.653496	0.185798	0.000436063	0.0482258
ENSG00000114279	FGF12	3	2	0.490909	0.139912	0.000450322	0.0492894
ENSG00000137831	UACA	15	1	-1.34108	0.382124	0.000448906	0.0492894
ENSG00000138685	FGF2	4	2	-0.490139	0.139845	0.000456805	0.0497426

## Sheet: Colon
Ensembl	Symbol	Chromosome	n.studies	summary	se.summary	p.value	adj.p.value
ENSG00000229807	XIST	X	2	-4.05386	0.436442	1.56592e-20	3.9029e-16
ENSG00000173674	EIF1AX	X	2	-1.87099	0.218365	1.05147e-17	1.31035e-13
ENSG00000038427	VCAN	5	2	1.53823	0.186731	1.75548e-16	1.45845e-12
ENSG00000198034	RPS4X	X	2	-2.52524	0.342142	1.57477e-13	9.81236e-10
ENSG00000100121	GGTLC2	22	1	-3.34957	0.558127	1.95571e-09	5.41601e-06
ENSG00000134369	NAV1	1	1	-2.20393	0.362574	1.21264e-09	5.41601e-06
ENSG00000197421	GGT3P	22	1	-3.34957	0.558127	1.95571e-09	5.41601e-06
ENSG00000236698	EIF1AXP1	1	2	-1.86486	0.309501	1.6871e-09	5.41601e-06
ENSG00000276160	GGTLC5P	22	1	-3.34957	0.558127	1.95571e-09	5.41601e-06
ENSG00000240671	IGKV1-8	2	1	10.6915	1.83735	5.92053e-09	1.47563e-05
ENSG00000147535	PPAPDC1B	8	1	4.42323	0.766931	8.04852e-09	1.82365e-05
ENSG00000197713	RPE	2	1	4.36649	0.778718	2.05533e-08	4.26893e-05
ENSG00000145425	RPS3A	4	1	5.67349	1.0468	5.96462e-08	9.29139e-05
ENSG00000214389	RPS3AP26	7	1	5.67349	1.0468	5.96462e-08	9.29139e-05
ENSG00000234797	RPS3AP6	15	1	5.67349	1.0468	5.96462e-08	9.29139e-05
ENSG00000263465	SRSF8	11	2	1.53638	0.283298	5.85394e-08	9.29139e-05
ENSG00000142541	RPL13A	19	1	2.71175	0.50214	6.6499e-08	9.74953e-05
ENSG00000183283	DAZAP2	12	2	1.22647	0.229059	8.58426e-08	0.000118863
ENSG00000230712		22	1	-3.23018	0.609667	1.16898e-07	0.000153346
ENSG00000251562	MALAT1	11	1	-2.25079	0.427349	1.38777e-07	0.000172944
ENSG00000153989	NUS1	6	1	3.33541	0.63602	1.56966e-07	0.000177828
ENSG00000167186	COQ7	16	2	1.20526	0.229641	1.53383e-07	0.000177828
ENSG00000184182	UBE2F	2	1	3.10786	0.599151	2.13596e-07	0.000231464
ENSG00000135387	CAPRIN1	11	2	1.19885	0.234375	3.13563e-07	0.000325635
ENSG00000049245	VAMP3	1	2	1.16988	0.229359	3.38495e-07	0.000337466
ENSG00000196126	HLA-DRB1	6	1	2.92689	0.577365	3.99065e-07	0.00038255
ENSG00000168397	ATG4B	2	2	1.15482	0.228265	4.21209e-07	0.000388823
ENSG00000133112	TPT1	13	2	-0.80586	0.161093	5.66017e-07	0.000503836
ENSG00000170419	VSTM2A	7	1	3.18394	0.642149	7.11315e-07	0.000611339
ENSG00000146556	WASH2P	2	1	-2.79626	0.568904	8.87049e-07	0.000614134
ENSG00000181404	WASH1	9	1	-2.79626	0.568904	8.87049e-07	0.000614134
ENSG00000182484	WASH6P	X	1	-2.79626	0.568904	8.87049e-07	0.000614134
ENSG00000184564	SLITRK6	13	1	4.28917	0.870265	8.28305e-07	0.000614134
ENSG00000185596	WASH3P	15	1	-2.79626	0.568904	8.87049e-07	0.000614134
ENSG00000234769	WASH4P	16	1	-2.79626	0.568904	8.87049e-07	0.000614134
ENSG00000279457		1	1	-2.79626	0.568904	8.87049e-07	0.000614134
ENSG00000174444	RPL4	15	1	4.24947	0.875536	1.21262e-06	0.000795351
ENSG00000229638	RPL4P4	3	1	4.24947	0.875536	1.21262e-06	0.000795351
ENSG00000236552	RPL13AP5	10	1	2.74427	0.566312	1.26066e-06	0.000805656
ENSG00000177410	ZFAS1	20	1	3.66623	0.763993	1.59644e-06	0.000994739
ENSG00000100031	GGT1	22	1	-2.18559	0.456198	1.66055e-06	0.00100945
ENSG00000243064	ABCC13	21	1	-2.85871	0.601212	1.98537e-06	0.00117818
ENSG00000280208		13	1	-3.51502	0.741887	2.15896e-06	0.00125139
ENSG00000017797	RALBP1	18	2	1.29059	0.273345	2.3413e-06	0.00132624
ENSG00000169020	ATP5I	4	2	-1.34974	0.286366	2.43676e-06	0.00134964
ENSG00000204120	GIGYF2	2	2	1.22232	0.261307	2.90086e-06	0.00157176
ENSG00000135677	GNS	12	2	1.05348	0.226413	3.27291e-06	0.00173562
ENSG00000136527	TRA2B	3	2	1.03063	0.221992	3.43946e-06	0.00178594
ENSG00000164161	HHIP	4	1	2.92296	0.631294	3.6547e-06	0.00185898
ENSG00000103642	LACTB	15	1	3.39342	0.734428	3.82832e-06	0.00190834
ENSG00000134339	SAA2	11	1	-7.11448	1.54945	4.398e-06	0.0020522
ENSG00000146282	RARS2	6	1	7.55907	1.64404	4.26839e-06	0.0020522
ENSG00000151882	CCL28	5	1	3.33663	0.727037	4.44627e-06	0.0020522
ENSG00000173432	SAA1	11	1	-7.11448	1.54945	4.398e-06	0.0020522
ENSG00000092531	SNAP23	15	2	1.045	0.228139	4.63802e-06	0.00210178
ENSG00000179101		X	1	3.32632	0.72872	5.00426e-06	0.00222725
ENSG00000134644	PUM1	1	2	1.02594	0.226323	5.81328e-06	0.00251083
ENSG00000178429	RPS3AP5	10	1	3.01956	0.666276	5.84289e-06	0.00251083
ENSG00000226210		12	1	-3.1266	0.692877	6.407e-06	0.00270658
ENSG00000196565	HBG2	11	1	-3.20763	0.714296	7.10157e-06	0.00290163
ENSG00000213934	HBG1	11	1	-3.20763	0.714296	7.10157e-06	0.00290163
ENSG00000166927	MS4A7	11	1	3.05995	0.682752	7.40189e-06	0.00297556
ENSG00000002586	CD99	X	2	1.26477	0.284262	8.61464e-06	0.00340812
ENSG00000145730	PAM	5	2	0.991631	0.223249	8.92001e-06	0.00342034
ENSG00000174238	PITPNA	17	2	0.996523	0.224323	8.89773e-06	0.00342034
ENSG00000006757	PNPLA4	X	2	-1.25335	0.283607	9.90148e-06	0.00368335
ENSG00000049759	NEDD4L	18	2	1.12049	0.253541	9.89891e-06	0.00368335
ENSG00000205871	RPS3AP47	15	1	5.57661	1.26451	1.03322e-05	0.00378705
ENSG00000188536	HBA2	16	1	-1.6528	0.376517	1.13502e-05	0.00404133
ENSG00000206172	HBA1	16	1	-1.6528	0.376517	1.13502e-05	0.00404133
ENSG00000281649	EBLN3	9	1	2.92279	0.666635	1.16308e-05	0.00408291
ENSG00000136758	YME1L1	10	2	0.979729	0.225558	1.40181e-05	0.00478613
ENSG00000175387	SMAD2	18	2	0.905254	0.208399	1.40001e-05	0.00478613
ENSG00000146072	TNFRSF21	6	2	1.23242	0.284389	1.46711e-05	0.00488966
ENSG00000169418	NPR1	1	2	-1.22518	0.282951	1.49099e-05	0.00488966
ENSG00000254612		11	1	5.27676	1.21854	1.48843e-05	0.00488966
ENSG00000101311	FERMT1	20	2	1.22007	0.282251	1.54174e-05	0.00499044
ENSG00000162981	FAM84A	2	1	1.87929	0.435714	1.60952e-05	0.00507793
ENSG00000248290	TNXA	6	1	-1.87444	0.434514	1.60418e-05	0.00507793
ENSG00000148303	RPL7A	9	1	2.97204	0.692111	1.75358e-05	0.00539582
ENSG00000242071	RPL7AP6	14	1	2.97204	0.692111	1.75358e-05	0.00539582
ENSG00000156467	UQCRB	8	2	-0.919431	0.215512	1.98765e-05	0.00593348
ENSG00000169612	FAM103A1	15	1	5.14093	1.2054	1.99973e-05	0.00593348
ENSG00000235272	FAM103A2P	6	1	5.14093	1.2054	1.99973e-05	0.00593348
ENSG00000118507	AKAP7	6	2	1.19335	0.280024	2.02958e-05	0.00595121
ENSG00000226790	HNRNPA3P1	10	1	4.79113	1.1252	2.06241e-05	0.00597716
ENSG00000084463	WBP11	12	2	1.13505	0.267013	2.12905e-05	0.00609935
ENSG00000162961	DPY30	2	1	2.78988	0.657865	2.22713e-05	0.00625322
ENSG00000169193	CCDC126	7	1	4.66459	1.10008	2.23293e-05	0.00625322
ENSG00000278217		11	1	-4.6839	1.10871	2.3933e-05	0.00662785
ENSG00000091009	RBM27	5	1	-4.66218	1.10659	2.51881e-05	0.00689877
ENSG00000140563	MCTP2	15	2	1.2951	0.3081	2.62817e-05	0.00712005
ENSG00000109971	HSPA8	11	1	2.09415	0.50264	3.09575e-05	0.0082966
ENSG00000124532	MRS2	6	2	1.05054	0.252655	3.21048e-05	0.00851256
ENSG00000230590	FTX	X	1	-4.59119	1.10577	3.2953e-05	0.00864549
ENSG00000107371	EXOSC3	9	1	2.09926	0.505905	3.33189e-05	0.00865042
ENSG00000106069	CHN2	7	2	0.933654	0.225364	3.42981e-05	0.00881283
ENSG00000128463	EMC4	15	1	4.44571	1.08094	3.90845e-05	0.00994021
ENSG00000169093	ASMTL	X	2	0.90826	0.222183	4.35313e-05	0.0109593
ENSG00000134193	REG4	1	1	2.92856	0.718295	4.56012e-05	0.0113325
ENSG00000138279	ANXA7	10	2	1.09507	0.268698	4.59229e-05	0.0113325
ENSG00000105963	ADAP1	7	2	-1.13876	0.279944	4.7455e-05	0.0115958
ENSG00000144566	RAB5A	3	2	1.16931	0.288177	4.95789e-05	0.0119971
ENSG00000149573	MPZL2	11	2	1.37583	0.339433	5.04955e-05	0.0121014
ENSG00000062282	DGAT2	11	1	-4.08704	1.01064	5.25392e-05	0.0123536
ENSG00000175538	KCNE3	11	1	2.86396	0.707934	5.22091e-05	0.0123536
ENSG00000138758	2011-09-01	4	2	0.879838	0.218489	5.65135e-05	0.0130421
ENSG00000240230	COX19	7	2	-1.01414	0.251839	5.6506e-05	0.0130421
ENSG00000109458	GAB1	4	2	0.917449	0.228848	6.09818e-05	0.0134806
ENSG00000135821	GLUL	1	2	0.867297	0.216096	5.98287e-05	0.0134806
ENSG00000138760	SCARB2	4	2	1.04968	0.26184	6.10092e-05	0.0134806
ENSG00000140455	USP3	15	2	1.53614	0.383079	6.07231e-05	0.0134806
ENSG00000221930	FAM45B	X	1	2.52301	0.629422	6.1118e-05	0.0134806
ENSG00000143375	CGN	1	1	-3.80075	0.953955	6.77069e-05	0.0148029
ENSG00000204414	CSHL1	17	2	-0.672194	0.169015	6.9754e-05	0.0151178
ENSG00000162600	OMA1	1	1	3.95979	0.997197	7.15951e-05	0.0153831
ENSG00000089053	ANAPC5	12	2	0.755802	0.190671	7.37299e-05	0.0157063
ENSG00000218739	CEBPZOS	2	1	2.47986	0.627127	7.67534e-05	0.0162119
ENSG00000240935	PLGLA	2	1	-3.70194	0.93886	8.0464e-05	0.0168528
ENSG00000000003	TSPAN6	X	2	1.08495	0.275994	8.45781e-05	0.0174217
ENSG00000122299	ZC3H7A	16	2	1.46823	0.373367	8.40967e-05	0.0174217
ENSG00000133393	FOPNL	16	1	3.83584	0.978311	8.8227e-05	0.0180243
ENSG00000029534	ANK1	8	2	-0.591993	0.151125	8.9567e-05	0.0181493
ENSG00000099942	CRKL	22	2	1.08427	0.277701	9.44445e-05	0.0189834
ENSG00000049130	KITLG	12	2	1.02312	0.262897	9.95371e-05	0.0196894
ENSG00000123329	ARHGAP9	12	1	2.37731	0.610683	9.90689e-05	0.0196894
ENSG00000063601	MTMR1	X	2	0.747612	0.192629	0.000103983	0.0204069
ENSG00000113013	HSPA9	5	2	0.963265	0.248438	0.000105628	0.0205677
ENSG00000215572	ESRRAP1	13	2	-1.62023	0.419004	0.000110248	0.021301
ENSG00000166326	TRIM44	11	2	1.01989	0.265515	0.000122444	0.0234754
ENSG00000012983	MAP4K5	14	2	0.851637	0.223257	0.000136403	0.0242835
ENSG00000017427	IGF1	12	2	1.16727	0.305898	0.000135699	0.0242835
ENSG00000068912	ERLEC1	2	1	3.93255	1.02879	0.000132106	0.0242835
ENSG00000159166	LAD1	1	2	-1.08716	0.283997	0.000129153	0.0242835
ENSG00000163817	SLC6A20	3	2	-1.43607	0.375699	0.000132163	0.0242835
ENSG00000227694	RPL23AP74	17	1	2.27925	0.595005	0.000127813	0.0242835
ENSG00000228144		12	1	2.25898	0.592139	0.000136216	0.0242835
ENSG00000230207	RPL4P5	9	1	3.77256	0.986171	0.000130527	0.0242835
ENSG00000253797	UTP14C	13	2	1.44049	0.377515	0.000135792	0.0242835
ENSG00000279765		15	1	3.42512	0.897346	0.000135115	0.0242835
ENSG00000157399	ARSE	X	2	-1.58047	0.416863	0.000149843	0.0264872
ENSG00000164347	GFM2	5	1	2.36522	0.624386	0.000151817	0.0266471
ENSG00000072803	FBXW11	5	2	1.40505	0.372421	0.000161463	0.0279389
ENSG00000146701	MDH2	7	2	1.03661	0.274764	0.000161459	0.0279389
ENSG00000168264	IRF2BP2	1	1	1.89118	0.501495	0.00016254	0.0279389
ENSG00000121892	PDS5A	4	2	0.731364	0.195093	0.000177685	0.0293124
ENSG00000156171	DRAM2	1	1	3.81094	1.01499	0.000173589	0.0293124
ENSG00000163041	H3F3A	1	1	2.01954	0.538935	0.000178763	0.0293124
ENSG00000169299	PGM2	4	1	2.33755	0.623297	0.000176628	0.0293124
ENSG00000178458	H3F3AP6	4	1	2.01954	0.538935	0.000178763	0.0293124
ENSG00000232573	RPL3P4	14	1	2.41533	0.64333	0.000173741	0.0293124
ENSG00000235655	H3F3AP4	2	1	2.01954	0.538935	0.000178763	0.0293124
ENSG00000134970	TMED7	5	1	3.22146	0.860601	0.000181646	0.0295905
ENSG00000197629	MPEG1	11	1	3.39232	0.907024	0.000183984	0.0297768
ENSG00000172403	SYNPO2	4	1	-1.17633	0.314872	0.000187039	0.0300759
ENSG00000132383	RPA1	17	2	0.991067	0.266151	0.000196319	0.0309687
ENSG00000182263	FIGN	2	1	-1.75702	0.471794	0.000195996	0.0309687
ENSG00000255112	CHMP1B	18	2	1.4482	0.388837	0.000195737	0.0309687
ENSG00000111786	SRSF9	12	1	3.27871	0.882438	0.00020279	0.0317883
ENSG00000119927	GPAM	10	1	-3.68008	0.991196	0.000205005	0.0319347
ENSG00000151923	TIAL1	10	2	0.808193	0.218418	0.000215422	0.0325391
ENSG00000156804	FBXO32	8	1	-1.37796	0.372513	0.000216382	0.0325391
ENSG00000157107	FCHO2	5	1	-3.13302	0.847063	0.000216718	0.0325391
ENSG00000162998	FRZB	2	2	0.964504	0.26032	0.00021133	0.0325391
ENSG00000182165	TP53TG1	7	2	-0.813413	0.219836	0.000215528	0.0325391
ENSG00000259820		8	1	-3.61855	0.978279	0.000216537	0.0325391
ENSG00000108582	CPD	17	2	0.701016	0.189735	0.000220132	0.0328537
ENSG00000102316	MAGED2	X	2	1.01387	0.275332	0.00023108	0.0339964
ENSG00000103769	RAB11A	15	2	1.01544	0.275822	0.000231881	0.0339964
ENSG00000120457	KCNJ5	11	2	-0.758292	0.205825	0.00022946	0.0339964
ENSG00000183049	CAMK1D	10	2	1.17344	0.319648	0.000241551	0.034723
ENSG00000211689	TRGC1	7	1	1.70903	0.465657	0.000242409	0.034723
ENSG00000227191	TRGC2	7	1	1.70903	0.465657	0.000242409	0.034723
ENSG00000234498	RPL13AP20	12	1	3.21721	0.875882	0.000239617	0.034723
ENSG00000122068	FYTTD1	3	1	3.28232	0.895763	0.000248045	0.0353272
ENSG00000121039	RDH10	8	1	2.10682	0.575741	0.000252884	0.0358119
ENSG00000130522	JUND	19	2	-0.811237	0.222859	0.000272488	0.03837
ENSG00000100030	MAPK1	22	2	0.86283	0.237642	0.000282547	0.0394207
ENSG00000101782	RIOK3	18	2	0.772353	0.212753	0.000283113	0.0394207
ENSG00000137312	FLOT1	6	2	-0.821498	0.226492	0.000286672	0.0396946
ENSG00000062650	WAPAL	10	2	0.948868	0.26308	0.000310035	0.0425408
ENSG00000151116	UEVLD	11	2	1.16132	0.322065	0.000311139	0.0425408
ENSG00000236534	H3F3BP1	13	1	3.10306	0.860805	0.000312349	0.0425408
ENSG00000159131	GART	21	2	0.687324	0.191182	0.000324222	0.0436806
ENSG00000197614	MFAP5	12	2	0.788864	0.219402	0.000323747	0.0436806
ENSG00000253352	TUG1	22	2	0.766994	0.213731	0.000332467	0.0443123
ENSG00000254635	WAC-AS1	10	1	-2.96047	0.82482	0.000331657	0.0443123
ENSG00000088930	XRN2	20	1	2.92741	0.816362	0.00033589	0.0444706
ENSG00000247556	OIP5-AS1	15	1	2.12814	0.593642	0.000337223	0.0444706
ENSG00000158315	RHBDL2	1	1	2.05124	0.572811	0.00034227	0.0448987
ENSG00000235314	LINC00957	7	1	-1.47504	0.412073	0.000344183	0.0449132
ENSG00000147548	WHSC1L1	8	2	0.77696	0.217339	0.000350388	0.0454848
ENSG00000180155	LYNX1	8	1	-2.03183	0.569237	0.000357796	0.0462057
ENSG00000231074	HCG18	6	2	-0.87178	0.24457	0.000364485	0.0468269
ENSG00000248334	WHAMMP2	15	1	-1.52119	0.42716	0.000369216	0.0469507
ENSG00000276141	WHAMMP3	15	1	-1.52119	0.42716	0.000369216	0.0469507
ENSG00000148700	ADD3	10	2	0.683357	0.191965	0.000371141	0.0469559
ENSG00000130635	COL5A1	9	2	0.789677	0.221929	0.00037334	0.0469956
ENSG00000218283	MORF4L1P1	1	1	2.868	0.807586	0.000383299	0.0480068
ENSG00000120594	PLXDC2	10	1	1.32619	0.373852	0.000389088	0.0480081
ENSG00000136149	RPL13AP25	13	1	3.01953	0.850775	0.000386467	0.0480081
ENSG00000176953	NFATC2IP	16	2	0.661732	0.186511	0.000388253	0.0480081
ENSG00000198589	LRBA	4	2	0.965424	0.272472	0.000395288	0.0485328
ENSG00000138757	G3BP2	4	2	0.775453	0.219176	0.00040311	0.0492506

## Sheet: Heart
Ensembl	Symbol	Chromosome	n.studies	summary	se.summary	p.value	adj.p.value
ENSG00000229807	XIST	X	1	-5.05609	0.38336	1.01684e-39	1.40115e-35
ENSG00000274655		X	1	-5.05609	0.38336	1.01684e-39	1.40115e-35
ENSG00000281325		5	2	-1.87205	0.21025	5.39046e-19	4.95185e-15
ENSG00000271286		X	2	-1.82674	0.208891	2.23079e-18	1.53696e-14
ENSG00000107554	DNMBP	10	2	-1.63781	0.204117	1.02441e-15	5.64632e-12
ENSG00000198034	RPS4X	X	3	-0.881255	0.11158	2.83481e-15	1.30208e-11
ENSG00000274673	MIR6850	8	2	-1.49286	0.199914	8.17219e-14	3.21739e-10
ENSG00000027001	MIPEP	13	3	0.911213	0.135748	1.91282e-11	4.79231e-08
ENSG00000059804	SLC2A3	12	2	-1.31722	0.196151	1.87676e-11	4.79231e-08
ENSG00000180879	SSR4	X	3	-0.918769	0.135939	1.39247e-11	4.79231e-08
ENSG00000272398	CD24	6	1	0.986313	0.146618	1.73101e-11	4.79231e-08
ENSG00000188375	H3F3C	12	2	-1.25955	0.194521	9.47264e-11	2.17547e-07
ENSG00000240342	RPS2P5	12	1	-0.546943	0.0852031	1.36916e-10	2.90251e-07
ENSG00000256591		11	2	-1.22948	0.193979	2.32458e-10	4.57593e-07
ENSG00000167695	FAM57A	17	3	-0.838282	0.13492	5.19297e-10	9.54088e-07
ENSG00000220848	RPS18P9	6	2	-1.98398	0.320907	6.31195e-10	1.08719e-06
ENSG00000172578	KLHL6	3	2	-1.17574	0.192798	1.07204e-09	1.7379e-06
ENSG00000260170		15	2	-1.1549	0.192691	2.0535e-09	3.14402e-06
ENSG00000166780	C16orf45	16	2	-1.11965	0.191817	5.31272e-09	7.32066e-06
ENSG00000260914		16	2	-1.12059	0.19181	5.15146e-09	7.32066e-06
ENSG00000259066		14	2	-0.763407	0.132661	8.68546e-09	1.13982e-05
ENSG00000140988	RPS2	16	1	-0.445419	0.0775642	9.32422e-09	1.16803e-05
ENSG00000155962	CLIC2	X	3	-0.758907	0.133997	1.48204e-08	1.77581e-05
ENSG00000145912	NHP2	5	3	-0.43219	0.0765857	1.66903e-08	1.91654e-05
ENSG00000277726		1	2	-1.07254	0.191229	2.03895e-08	2.24765e-05
ENSG00000104332	SFRP1	8	3	0.74517	0.133878	2.60616e-08	2.59778e-05
ENSG00000254331	CKS1BP7	8	2	-1.06072	0.190646	2.63935e-08	2.59778e-05
ENSG00000258788		14	2	-1.06072	0.190646	2.63935e-08	2.59778e-05
ENSG00000072506	HSD17B10	X	3	-0.603564	0.109012	3.08232e-08	2.92916e-05
ENSG00000165632	TAF3	10	2	-1.04653	0.190308	3.81665e-08	3.50611e-05
ENSG00000216866	RPS2P55	X	1	-0.599389	0.110442	5.72524e-08	5.08974e-05
ENSG00000114853	ZBTB47	3	2	-1.02572	0.190085	6.81056e-08	5.82555e-05
ENSG00000266980		17	2	-1.02625	0.190336	6.97569e-08	5.82555e-05
ENSG00000071564	TCF3	19	2	-1.01823	0.189818	8.12806e-08	6.58827e-05
ENSG00000270885	RASL10B	17	3	0.714022	0.133471	8.81347e-08	6.93973e-05
ENSG00000235508	RPS2P7	20	1	-0.589503	0.110371	9.23847e-08	7.07231e-05
ENSG00000080007	DDX43	6	3	0.871602	0.165116	1.30092e-07	9.68978e-05
ENSG00000143702	CEP170	1	3	0.402356	0.0766389	1.52078e-07	0.000110292
ENSG00000115648	MLPH	2	3	0.696126	0.133354	1.78771e-07	0.000120165
ENSG00000158710	TAGLN2	1	3	-0.676063	0.12934	1.72243e-07	0.000120165
ENSG00000199990	VTRNA1-1	5	3	-0.695898	0.133307	1.78677e-07	0.000120165
ENSG00000112186	CAP2	6	3	0.693274	0.133317	1.99092e-07	0.000130638
ENSG00000174015	SPERT	13	2	-0.985357	0.18965	2.03982e-07	0.000130733
ENSG00000144724	PTPRG	3	3	-0.691641	0.13333	2.13194e-07	0.000133532
ENSG00000180891	CUEDC1	17	2	-1.24513	0.240604	2.27897e-07	0.00013916
ENSG00000230314	ELOVL2-AS1	6	2	0.980134	0.18956	2.33361e-07	0.00013916
ENSG00000277867		15	1	0.70354	0.136149	2.37329e-07	0.00013916
ENSG00000200169	RNU5D-1	1	2	-0.97432	0.189022	2.54264e-07	0.000145984
ENSG00000274209	ANTXRL	10	2	-0.974086	0.189359	2.68779e-07	0.000151169
ENSG00000100216	TOMM22	22	3	-0.548264	0.107171	3.1246e-07	0.000172222
ENSG00000266412	NCOA4	10	3	0.704102	0.137859	3.26603e-07	0.000176487
ENSG00000264554	RN7SL793P	12	2	0.961688	0.189089	3.65911e-07	0.000193926
ENSG00000280266		7	2	0.957235	0.18889	4.02695e-07	0.000209394
ENSG00000268439		12	2	-1.05556	0.208756	4.27193e-07	0.000218019
ENSG00000164400	CSF2	5	3	-0.669953	0.133193	4.90587e-07	0.00024582
ENSG00000102038	SMARCA1	X	3	0.564414	0.112401	5.12838e-07	0.000252381
ENSG00000168028	RPSA	3	1	-0.473614	0.0947808	5.82474e-07	0.000281621
ENSG00000166787	SAA3P	11	2	-0.938645	0.188772	6.61387e-07	0.000314261
ENSG00000181358	CTAGE10P	13	2	0.935917	0.188678	7.03525e-07	0.000325382
ENSG00000202444	RNU5E-6P	1	2	-0.934029	0.188348	7.08405e-07	0.000325382
ENSG00000136052	SLC41A2	12	3	-0.737449	0.148893	7.31275e-07	0.00033038
ENSG00000227013	OR7E96P	8	2	0.92713	0.188235	8.41883e-07	0.000368277
ENSG00000233176	OR7E157P	8	2	0.92713	0.188235	8.41883e-07	0.000368277
ENSG00000267809	NDUFV2P1	19	2	-0.915681	0.188307	1.15787e-06	0.000498592
ENSG00000184743	ATL3	11	3	-0.520207	0.107165	1.20839e-06	0.000512338
ENSG00000244073	RPS4XP6	5	1	-0.953343	0.197193	1.33434e-06	0.000557168
ENSG00000224834	BTF3P9	1	2	-0.906593	0.18794	1.40828e-06	0.000579265
ENSG00000046653	GPM6B	X	1	-0.528824	0.109819	1.46895e-06	0.000595335
ENSG00000204595	DPRX	19	3	0.638379	0.132771	1.52347e-06	0.000608483
ENSG00000080823	MOK	14	3	-0.638203	0.133184	1.65207e-06	0.00065042
ENSG00000153786	ZDHHC7	16	2	-0.898479	0.187776	1.71123e-06	0.000664222
ENSG00000139842	CUL4A	13	3	0.447693	0.0937608	1.79849e-06	0.000688397
ENSG00000165527	ARF6	14	2	-0.89614	0.187947	1.86021e-06	0.000702267
ENSG00000171124	FUT3	19	3	-0.779172	0.163662	1.92771e-06	0.000717916
ENSG00000163286	ALPPL2	2	2	-0.65513	0.138308	2.17176e-06	0.000798022
ENSG00000259339	TGIF1P1	19	2	-0.439944	0.0931826	2.34326e-06	0.00084971
ENSG00000172819	RARG	12	2	0.881522	0.187531	2.59296e-06	0.000913213
ENSG00000196081	ZNF724P	19	2	0.983565	0.209168	2.5729e-06	0.000913213
ENSG00000267206	LCN6	9	3	-0.623164	0.132624	2.6178e-06	0.000913213
ENSG00000254837		11	2	0.878118	0.187543	2.8379e-06	0.000977621
ENSG00000182993	C12orf60	12	3	-0.507769	0.108519	2.88162e-06	0.000980425
ENSG00000155366	RHOC	1	3	-0.602261	0.129905	3.5492e-06	0.00119283
ENSG00000120937	NPPB	1	3	-0.683932	0.147819	3.7135e-06	0.00123302
ENSG00000207012	RNU6-72P	13	2	-0.864783	0.187265	3.87532e-06	0.00127143
ENSG00000134265	NAPG	18	3	-0.611488	0.132629	4.017e-06	0.00127247
ENSG00000174586	ZNF497	19	2	-1.42845	0.309701	3.98131e-06	0.00127247
ENSG00000175356	SCUBE2	11	3	0.611517	0.132544	3.95607e-06	0.00127247
ENSG00000167676	PLIN4	19	3	0.609193	0.132589	4.33563e-06	0.00135779
ENSG00000213442	RPL18AP3	12	1	-0.502987	0.109561	4.41264e-06	0.00136638
ENSG00000107317	PTGDS	9	1	0.619473	0.135252	4.64647e-06	0.0014228
ENSG00000115419	GLS	2	3	0.605839	0.132477	4.80367e-06	0.00145477
ENSG00000231389	HLA-DPA1	6	3	0.496372	0.10863	4.89114e-06	0.00146516
ENSG00000130119	GNL3L	X	2	-0.969788	0.212353	4.95046e-06	0.00146699
ENSG00000162913	C1orf145	1	2	-0.846513	0.187	5.988e-06	0.00168954
ENSG00000164163	ABCE1	4	3	-0.489537	0.108128	5.97168e-06	0.00168954
ENSG00000210678	RNU6ATAC2P	5	1	-0.612682	0.135366	6.008e-06	0.00168954
ENSG00000221676	RNU6ATAC	9	1	-0.612682	0.135366	6.008e-06	0.00168954
ENSG00000244171	PBX2P1	3	2	-0.84726	0.18699	5.86922e-06	0.00168954
ENSG00000031003	FAM13B	5	3	-0.547477	0.12134	6.42423e-06	0.00178834
ENSG00000101251	SEL1L2	20	3	-0.643704	0.142913	6.66322e-06	0.00182002
ENSG00000135973	GPR45	2	2	-0.842751	0.187114	6.67012e-06	0.00182002
ENSG00000232656	IDI2-AS1	10	2	0.839397	0.186943	7.11853e-06	0.00192333
ENSG00000206585	RNVU1-7	1	1	-0.421786	0.0944959	8.06163e-06	0.00198366
ENSG00000206588	RNU1-28P	14	1	-0.421786	0.0944959	8.06163e-06	0.00198366
ENSG00000206596	RNU1-27P	14	1	-0.421786	0.0944959	8.06163e-06	0.00198366
ENSG00000206652	RNU1-1	1	1	-0.421786	0.0944959	8.06163e-06	0.00198366
ENSG00000206737	RNVU1-18	1	1	-0.421786	0.0944959	8.06163e-06	0.00198366
ENSG00000207005	RNU1-2	1	1	-0.421786	0.0944959	8.06163e-06	0.00198366
ENSG00000207389	RNU1-4	1	1	-0.421786	0.0944959	8.06163e-06	0.00198366
ENSG00000207513	RNU1-3	1	1	-0.421786	0.0944959	8.06163e-06	0.00198366
ENSG00000273768		1	1	-0.421786	0.0944959	8.06163e-06	0.00198366
ENSG00000275405		KI270713.1	1	-0.421786	0.0944959	8.06163e-06	0.00198366
ENSG00000198727	MT-CYB	MT	2	0.831635	0.186855	8.55881e-06	0.00208737
ENSG00000076770	MBNL3	X	3	0.397792	0.0897029	9.22663e-06	0.0022305
ENSG00000151689	INPP1	2	3	-0.586413	0.132368	9.4166e-06	0.00225663
ENSG00000167617	CDC42EP5	19	3	-0.585901	0.132534	9.83526e-06	0.00231667
ENSG00000207405	SNORA64	16	1	-0.373954	0.084571	9.78939e-06	0.00231667
ENSG00000104267	CA2	8	3	-0.509721	0.115352	9.92345e-06	0.00231763
ENSG00000100104	SRRD	22	3	-0.584389	0.132388	1.01369e-05	0.00234759
ENSG00000161958	FGF11	17	3	0.58331	0.132343	1.04539e-05	0.00236146
ENSG00000262880		17	3	0.58331	0.132343	1.04539e-05	0.00236146
ENSG00000272884		17	3	0.58331	0.132343	1.04539e-05	0.00236146
ENSG00000172500	FIBP	11	3	-0.476687	0.10831	1.07678e-05	0.0024126
ENSG00000108622	ICAM2	17	3	-0.578976	0.132389	1.22393e-05	0.00272019
ENSG00000156414	TDRD9	14	3	-0.471364	0.107975	1.26836e-05	0.00279638
ENSG00000070718	AP3M2	8	3	0.591738	0.135869	1.32944e-05	0.00290779
ENSG00000267952		19	2	0.811756	0.186684	1.37197e-05	0.00296531
ENSG00000278845	MRPL45	17	3	0.575129	0.132291	1.37726e-05	0.00296531
ENSG00000169903	TM4SF4	3	3	0.573426	0.132186	1.43762e-05	0.00307127
ENSG00000204789	ZNF204P	6	3	0.651279	0.150273	1.4645e-05	0.00310463
ENSG00000115414	FN1	2	3	-0.405302	0.0936641	1.51024e-05	0.00317715
ENSG00000174483	BBS1	11	3	0.571139	0.132222	1.56347e-05	0.00326423
ENSG00000086848	ALG9	11	3	-0.569947	0.132208	1.62528e-05	0.00331786
ENSG00000255587	RAB44	6	2	-0.565119	0.131002	1.60466e-05	0.00331786
ENSG00000258529		11	3	-0.569947	0.132208	1.62528e-05	0.00331786
ENSG00000110660	SLC35F2	11	3	-0.463842	0.10794	1.7296e-05	0.00345406
ENSG00000175175	PPM1E	17	3	0.569262	0.132422	1.71695e-05	0.00345406
ENSG00000187498	COL4A1	13	3	-0.568669	0.132325	1.7272e-05	0.00345406
ENSG00000104549	SQLE	8	3	-0.462803	0.108045	1.84035e-05	0.0036488
ENSG00000235605		1	1	-0.575551	0.13482	1.96333e-05	0.00386481
ENSG00000261519		16	2	-0.790999	0.186297	2.1771e-05	0.00425522
ENSG00000116962	NID1	1	3	-0.559484	0.132169	2.30501e-05	0.00440884
ENSG00000162337	LRP5	11	3	0.456647	0.107912	2.31969e-05	0.00440884
ENSG00000196183	RPS2P4	14	1	-0.82388	0.194619	2.30284e-05	0.00440884
ENSG00000213399		2	1	-0.82388	0.194619	2.30284e-05	0.00440884
ENSG00000041357	PSMA4	15	3	-0.456415	0.107944	2.355e-05	0.0044453
ENSG00000033867	SLC4A7	3	3	-0.452395	0.107871	2.74255e-05	0.00510689
ENSG00000170889	RPS9	19	3	-0.630669	0.150326	2.72444e-05	0.00510689
ENSG00000138600	SPPL2A	15	3	-0.690689	0.164956	2.82524e-05	0.00522555
ENSG00000231721	LINC-PINT	7	1	0.563934	0.134817	2.87718e-05	0.00528615
ENSG00000115361	ACADL	2	3	0.551964	0.132086	2.93012e-05	0.00531258
ENSG00000130956	HABP4	9	3	-0.451108	0.107927	2.91825e-05	0.00531258
ENSG00000140367	UBE2Q2	15	3	0.551299	0.132051	2.98115e-05	0.00536977
ENSG00000187957	DNER	2	3	0.551866	0.132322	3.03777e-05	0.00543622
ENSG00000199332		6	2	0.774368	0.186174	3.1911e-05	0.00567378
ENSG00000086062	B4GALT1	9	2	-0.773641	0.186265	3.27507e-05	0.00575879
ENSG00000204628	GNB2L1	5	1	-0.454726	0.109492	3.28071e-05	0.00575879
ENSG00000184517	ZFP1	16	3	-0.547896	0.132007	3.31755e-05	0.00577729
ENSG00000251815	SNORD116-26	15	2	-0.772565	0.186186	3.33317e-05	0.00577729
ENSG00000213621	RPSAP54	13	1	-0.558051	0.134664	3.41264e-05	0.00584155
ENSG00000219470		6	1	-0.558054	0.13466	3.41062e-05	0.00584155
ENSG00000161960	EIF4A1	17	1	-0.347825	0.0842102	3.62079e-05	0.00615959
ENSG00000214016		X	1	-0.555976	0.134689	3.66189e-05	0.00619129
ENSG00000202363	SNORA62	3	1	-0.554706	0.134632	3.78587e-05	0.00636187
ENSG00000223496	EXOSC6	16	3	-0.5424	0.132117	4.03513e-05	0.00673964
ENSG00000230592	RPSAP8	X	1	-0.551859	0.134606	4.13491e-05	0.0068236
ENSG00000260382		15	1	-0.795972	0.194109	4.11997e-05	0.0068236
ENSG00000234118	RPL13AP6	10	3	-0.540272	0.131952	4.23178e-05	0.00694188
ENSG00000130985	UBA1	X	1	-0.446886	0.109218	4.28253e-05	0.00698356
ENSG00000099968	BCL2L13	22	3	0.539585	0.13194	4.32092e-05	0.00700472
ENSG00000242661	RPS3AP43	12	1	-0.54996	0.134947	4.5941e-05	0.00740402
ENSG00000244490	RWDD4P1	7	2	-0.526272	0.129486	4.81732e-05	0.00771864
ENSG00000173875	ZNF791	19	2	1.19913	0.295391	4.91846e-05	0.00783514
ENSG00000153976	HS3ST3A1	17	3	-0.535324	0.131966	4.98056e-05	0.00784339
ENSG00000269095		19	2	-0.753408	0.185678	4.95802e-05	0.00784339
ENSG00000160321	ZNF208	19	3	0.375644	0.092728	5.09916e-05	0.00798454
ENSG00000225077	LINC00337	1	2	-0.75072	0.185735	5.30217e-05	0.00825551
ENSG00000257275		14	2	0.750884	0.186017	5.42234e-05	0.00839518
ENSG00000165389	SPTSSA	14	3	-0.532076	0.13187	5.46376e-05	0.00841206
ENSG00000187918	OR51I2	11	3	0.531072	0.131897	5.66306e-05	0.00867046
ENSG00000187889	C1orf168	1	3	0.529882	0.131916	5.89875e-05	0.00898142
ENSG00000134871	COL4A2	13	3	-0.526105	0.13188	6.62721e-05	0.0100351
ENSG00000141543	EIF4A3	17	3	-0.569522	0.143227	6.99782e-05	0.0105384
ENSG00000078725	BRINP1	9	3	0.523292	0.131908	7.27491e-05	0.010779
ENSG00000136243	NUPL2	7	1	0.533621	0.134442	7.21255e-05	0.010779
ENSG00000188909	BSX	11	3	-0.427944	0.107867	7.26821e-05	0.010779
ENSG00000200949	SNORD115-32	15	2	0.734269	0.185665	7.65971e-05	0.0112507
ENSG00000256338	RPL41P2	15	2	-1.65082	0.417472	7.67494e-05	0.0112507
ENSG00000213719	CLIC1	6	3	-0.478471	0.121053	7.73181e-05	0.0112741
ENSG00000166833	NAV2	11	3	-0.301171	0.0763069	7.91905e-05	0.0114864
ENSG00000058404	CAMK2B	7	3	0.3415	0.0865815	8.00476e-05	0.0115499
ENSG00000141404	GNAL	18	3	0.51942	0.131807	8.12239e-05	0.0116586
ENSG00000225573	RPL35P5	7	1	-0.528752	0.134475	8.42563e-05	0.0120312
ENSG00000127415	IDUA	4	3	0.517283	0.131798	8.67899e-05	0.0122525
ENSG00000127561	SYNGR3	16	3	-0.517804	0.131892	8.63819e-05	0.0122525
ENSG00000154007	ASB17	1	3	-0.422965	0.107793	8.71401e-05	0.0122525
ENSG00000184441		21	2	-0.725812	0.185346	9.00321e-05	0.0125949
ENSG00000177910	SPATA31C2	9	2	0.512662	0.131066	9.17323e-05	0.0127401
ENSG00000234080		1	1	-0.756402	0.193414	9.19944e-05	0.0127401
ENSG00000142864	SERBP1	1	3	-0.514901	0.131788	9.34332e-05	0.0128459
ENSG00000201965		3	2	-0.72471	0.18552	9.36905e-05	0.0128459
ENSG00000233487		3	1	-0.524515	0.134364	9.4735e-05	0.0129248
ENSG00000067113	PPAP2A	5	1	-0.425287	0.109162	9.78264e-05	0.0132808
ENSG00000233029		1	2	-0.733861	0.188551	9.9373e-05	0.0133591
ENSG00000279767		1	2	-0.721642	0.185368	9.9004e-05	0.0133591
ENSG00000228336	OR9H1P	1	2	0.720347	0.185357	0.000101796	0.0136184
ENSG00000172007	RAB33B	4	2	0.828044	0.21315	0.000102413	0.0136348
ENSG00000143105	KCNA10	1	2	-0.718882	0.185446	0.000105965	0.0140399
ENSG00000198040	ZNF84	12	3	0.418076	0.107925	0.00010716	0.0141302
ENSG00000235912		1	3	-0.417127	0.107791	0.000108932	0.0142955
ENSG00000109220	CHIC2	4	3	-0.509565	0.131787	0.000110367	0.0144151
ENSG00000185313	SCN10A	3	3	-0.509053	0.131707	0.000111068	0.0144383
ENSG00000182700	IGIP	5	3	0.844972	0.218759	0.000112198	0.0145167
ENSG00000157851	DPYSL5	2	3	0.508912	0.131849	0.000113482	0.0146142
ENSG00000084764	MAPRE3	2	3	0.505549	0.131809	0.000125332	0.0160536
ENSG00000161647	MPP3	17	3	-0.505192	0.131749	0.000125824	0.0160536
ENSG00000204019	CT83	X	3	0.504543	0.131761	0.000128546	0.0162733
ENSG00000277918		1	1	-0.513967	0.134274	0.000129317	0.0162733
ENSG00000278099		1	1	-0.513967	0.134274	0.000129317	0.0162733
ENSG00000184357	HIST1H1B	6	3	-0.504172	0.131774	0.000130221	0.0163126
ENSG00000115073	ACTR1B	2	3	-0.503412	0.131655	0.000131451	0.0163921
ENSG00000075886	TUBA3D	2	1	-0.51052	0.134353	0.000144785	0.0179735
ENSG00000104967	NOVA2	19	3	-0.500385	0.131784	0.000146445	0.0179786
ENSG00000105372	RPS19	19	3	-0.709832	0.187081	0.000148087	0.0179786
ENSG00000117519	CNN3	1	3	-0.499659	0.131678	0.000147915	0.0179786
ENSG00000134758	RNF138	18	3	-0.500099	0.131745	0.000147073	0.0179786
ENSG00000148985	PGAP2	11	3	1.2118	0.319246	0.000147152	0.0179786
ENSG00000188729	OSTN	3	3	0.497268	0.131643	0.00015847	0.0191547
ENSG00000271503	CCL5	17	3	0.406441	0.107701	0.000160798	0.0193512
ENSG00000108821	COL1A1	17	3	-0.555338	0.147527	0.000167014	0.0200119
ENSG00000154277	UCHL1	4	3	0.49453	0.131609	0.000171567	0.0203802
ENSG00000223280	RNU6-57P	13	2	-0.694988	0.184933	0.000171245	0.0203802
ENSG00000184106	TREML3P	6	3	-0.652016	0.173821	0.000176079	0.0208265
ENSG00000023516	AKAP11	13	3	0.437469	0.116804	0.000180155	0.0211272
ENSG00000185745	IFIT1	10	3	0.561243	0.149813	0.000179474	0.0211272
ENSG00000102898	NUTF2	16	1	-0.721232	0.192824	0.000183758	0.0214584
ENSG00000175727	MLXIP	12	3	-0.57047	0.152571	0.000184709	0.0214785
ENSG00000170231	FABP6	5	3	0.402042	0.107625	0.000187278	0.0216857
ENSG00000065978	YBX1	1	3	-0.731492	0.196115	0.000191541	0.0218601
ENSG00000136942	RPL35	9	3	-0.957798	0.256669	0.000190237	0.0218601
ENSG00000237161		15	2	-0.689303	0.184882	0.00019275	0.0218601
ENSG00000238578	SNORD4A	17	3	-0.491087	0.131643	0.000191131	0.0218601
ENSG00000278673		KI270727.1	2	-0.689303	0.184882	0.00019275	0.0218601
ENSG00000198858	R3HDM4	19	3	-0.688232	0.184666	0.000193845	0.0218942
ENSG00000143994	ABHD1	2	3	0.550823	0.148148	0.000200763	0.0225252
ENSG00000146063	TRIM41	5	3	0.400524	0.107735	0.000201067	0.0225252
ENSG00000105376	ICAM5	19	3	-0.488179	0.131656	0.000208899	0.0233079
ENSG00000160613	PCSK7	11	3	-0.346353	0.093436	0.000209856	0.0233203
ENSG00000218018		20	2	0.684148	0.18476	0.000213153	0.0234972
ENSG00000253683		5	2	-0.487589	0.131668	0.000212918	0.0234972
ENSG00000184698	OR51M1	11	3	0.48564	0.131545	0.000222654	0.0244467
ENSG00000277985	SNORA67	17	1	-0.401932	0.108954	0.000225139	0.0246215
ENSG00000176239	OR51B6	11	3	0.485159	0.131555	0.000226138	0.0246329
ENSG00000180329	CCDC43	17	3	0.485603	0.131767	0.000228429	0.0247846
ENSG00000214753	HNRNPUL2	11	1	0.493704	0.13415	0.000233012	0.0251827
ENSG00000150093	ITGB1	10	1	-0.308974	0.0840682	0.000237596	0.0255777
ENSG00000184304	PRKD1	14	3	0.482656	0.131525	0.000242851	0.0260417
ENSG00000151148	UBE3B	12	1	0.706437	0.192584	0.000244264	0.0260917
ENSG00000127588	GNG13	16	3	-0.482135	0.131533	0.000246862	0.026202
ENSG00000214222	TUBBP2	13	1	-0.492108	0.134267	0.000247198	0.026202
ENSG00000172508	CARNS1	11	3	0.394066	0.107602	0.000249994	0.0263969
ENSG00000213866	YBX1P10	9	3	-0.748648	0.204606	0.000253218	0.0264334
ENSG00000224861	YBX1P1	14	3	-0.748648	0.204606	0.000253218	0.0264334
ENSG00000231167	YBX1P2	7	3	-0.748648	0.204606	0.000253218	0.0264334
ENSG00000183638	RP1L1	8	3	-0.563745	0.154201	0.000256274	0.0266515
ENSG00000226855		1	1	-0.399077	0.109243	0.000259068	0.0268408
ENSG00000152433	ZNF547	19	3	-0.713453	0.196384	0.000280194	0.0289208
ENSG00000101846	STS	X	3	-0.477466	0.13151	0.0002827	0.0290706
ENSG00000113312	TTC1	5	3	0.477632	0.131622	0.000284724	0.0291699
ENSG00000119147	C2orf40	2	3	0.475314	0.131495	0.000300699	0.0306925
ENSG00000204564	C6orf136	6	3	0.388518	0.107655	0.000307493	0.0311552
ENSG00000207480		4	2	-0.666152	0.184567	0.000307065	0.0311552
ENSG00000188493	C19orf54	19	3	0.47415	0.131446	0.000309539	0.0312476
ENSG00000241749	RPSAP52	12	2	0.977241	0.271365	0.000316751	0.0318589
ENSG00000132294	EFR3A	8	3	0.472118	0.131428	0.000327867	0.032857
ENSG00000112308	C6orf62	6	3	-0.471971	0.13154	0.000333182	0.0332687
ENSG00000279018		16	2	0.661769	0.184491	0.00033452	0.0332817
ENSG00000138650	PCDH10	4	3	0.334805	0.0934283	0.000338957	0.0336018
ENSG00000173614	NMNAT1	1	3	0.470602	0.131428	0.000342686	0.0338498
ENSG00000133321	RARRES3	11	3	0.470772	0.131524	0.000344429	0.0339004
ENSG00000124713	GNMT	6	3	-0.46897	0.131492	0.000361749	0.0344453
ENSG00000168754	FAM178B	2	3	0.469325	0.131578	0.000361242	0.0344453
ENSG00000169164		X	2	1.07245	0.301046	0.000367463	0.0344453
ENSG00000180509	KCNE1	21	3	0.61621	0.172512	0.000354282	0.0344453
ENSG00000196756	SNHG17	20	3	-0.496628	0.139321	0.00036436	0.0344453
ENSG00000199704	SNORD115-29	15	2	0.891575	0.250241	0.000366826	0.0344453
ENSG00000200486	SNORD115-11	15	2	0.891575	0.250241	0.000366826	0.0344453
ENSG00000201326	SNORD115-22	15	2	0.891575	0.250241	0.000366826	0.0344453
ENSG00000202373	SNORD115-43	15	2	0.891575	0.250241	0.000366826	0.0344453
ENSG00000202499	SNORD115-36	15	2	0.891575	0.250241	0.000366826	0.0344453
ENSG00000230750	SDAD1P2	20	1	0.478676	0.134087	0.000357133	0.0344453
ENSG00000233406		1	1	-0.478385	0.134004	0.000357079	0.0344453
ENSG00000275524	SNORD115-26	15	2	0.891575	0.250241	0.000366826	0.0344453
ENSG00000276289		21	3	0.61621	0.172512	0.000354282	0.0344453
ENSG00000224186	C5orf66	5	2	-0.850177	0.238862	0.000371879	0.034741
ENSG00000163444	TMEM183A	1	3	-0.95981	0.269994	0.000378083	0.0349651
ENSG00000212588	SNORA26	4	1	-0.476401	0.133993	0.000377365	0.0349651
ENSG00000226950	DANCR	4	1	-0.476401	0.133993	0.000377365	0.0349651
ENSG00000197771	MCMBP	10	3	-0.46714	0.131481	0.000380985	0.0349985
ENSG00000250802	ZBED3-AS1	5	1	0.682959	0.192212	0.000380648	0.0349985
ENSG00000234335	RPS4XP11	10	1	-0.682618	0.192207	0.000383083	0.0350743
ENSG00000198408	MGEA5	10	2	-0.622177	0.175246	0.000384772	0.0351123
ENSG00000207691	MIR183	7	3	-0.330462	0.0931289	0.000387522	0.0352466
ENSG00000238172	RPS2P35	9	1	-0.680639	0.192176	0.00039749	0.0359577
ENSG00000279117		11	1	0.680577	0.192175	0.00039795	0.0359577
ENSG00000164251	F2RL1	5	3	-0.380744	0.107603	0.000402568	0.0362561
ENSG00000167371	PRRT2	16	3	0.376342	0.106435	0.000406429	0.0364846
ENSG00000159377	PSMB4	1	3	-0.618069	0.174972	0.000411829	0.0368494
ENSG00000003436	TFPI	2	3	-0.329305	0.0932651	0.000414238	0.036945
ENSG00000213309	RPL9P18	6	1	-0.472409	0.133969	0.000421495	0.0374709
ENSG00000091622	PITPNM3	17	3	-0.476879	0.135433	0.000429666	0.0377946
ENSG00000101638	ST8SIA5	18	3	0.46298	0.131507	0.000430622	0.0377946
ENSG00000151117	TMEM86A	11	3	0.7629	0.216653	0.000429453	0.0377946
ENSG00000175287	PHYHD1	9	3	-0.462803	0.131449	0.000430265	0.0377946
ENSG00000106460	TMEM106B	7	3	0.378078	0.107515	0.000437274	0.0378686
ENSG00000150687	PRSS23	11	3	-0.462354	0.131461	0.000436381	0.0378686
ENSG00000207870	MIR221	X	3	-0.463115	0.131605	0.000433223	0.0378686
ENSG00000240371	RPS4XP13	11	1	-0.470967	0.133944	0.000437845	0.0378686
ENSG00000277084	RNU2-4P	17	2	0.64832	0.184399	0.000438335	0.0378686
ENSG00000004975	DVL2	17	3	0.461497	0.131435	0.000446035	0.0384134
ENSG00000249617		4	1	-0.672518	0.192051	0.000462183	0.0396801
ENSG00000080546	SESN1	6	2	0.64465	0.184292	0.000468784	0.0399726
ENSG00000145868	FBXO38	5	3	0.326761	0.0934186	0.000469083	0.0399726
ENSG00000223865	HLA-DPB1	6	3	0.324645	0.0928265	0.000469942	0.0399726
ENSG00000253897		5	1	-0.671203	0.192031	0.000473546	0.0401553
ENSG00000244076		5	1	-0.669923	0.192011	0.000484868	0.0409892
ENSG00000107281	NPDC1	9	3	-0.458508	0.131469	0.000487436	0.0410803
ENSG00000122644	ARL4A	7	3	-0.246513	0.0707457	0.000493081	0.0413034
ENSG00000279859		4	2	-1.07181	0.307591	0.000493012	0.0413034
ENSG00000132463	GRSF1	4	3	0.457551	0.131427	0.000498762	0.0414017
ENSG00000162695	SLC30A7	1	3	-0.457447	0.131384	0.000498151	0.0414017
ENSG00000166938	DIS3L	15	2	0.641668	0.184276	0.000497506	0.0414017
ENSG00000186020	ZNF529	19	3	0.457246	0.131434	0.000503465	0.0416204
ENSG00000204196		2	3	-0.374408	0.107638	0.000504416	0.0416204
ENSG00000114904	NEK4	3	3	-0.456941	0.13145	0.000508637	0.0418434
ENSG00000102984	ZNF821	16	3	-0.456442	0.131359	0.000511286	0.0419361
ENSG00000147223	RIPPLY1	X	3	0.456197	0.131375	0.000515675	0.0421706
ENSG00000163618	CADPS	3	1	0.377483	0.108846	0.000524286	0.0427479
ENSG00000133393	FOPNL	16	3	0.454784	0.131457	0.000541057	0.0439163
ENSG00000278139		1	2	-0.637435	0.184273	0.000541803	0.0439163
ENSG00000131236	CAP1	1	3	-0.453552	0.13141	0.00055764	0.0450675
ENSG00000196975	ANXA4	2	3	0.453129	0.131396	0.000563565	0.0451491
ENSG00000229204	PTGES3P3	4	2	0.635809	0.184354	0.000562975	0.0451491
ENSG00000234518	PTGES3P1	1	2	0.635809	0.184354	0.000562975	0.0451491
ENSG00000135932	CAB39	2	3	0.452901	0.131369	0.000565714	0.0451899
ENSG00000166856	GPR182	12	3	-0.287016	0.0832803	0.000568141	0.0452526
ENSG00000113161	HMGCR	5	2	-0.634561	0.184183	0.000570468	0.045307
ENSG00000196208	GREB1	2	1	0.324409	0.0942481	0.000577267	0.0457153
ENSG00000204363	SPANXN5	X	2	-0.634849	0.184547	0.00058164	0.0459295
ENSG00000139343	SNRPF	12	3	-0.882872	0.256919	0.000589542	0.0464206
ENSG00000269176		11	2	0.633319	0.184467	0.000596432	0.0468293
ENSG00000122008	POLK	5	3	0.66023	0.192398	0.000600081	0.046976
ENSG00000165392	WRN	8	3	-0.369077	0.107576	0.00060171	0.046976
ENSG00000019549	SNAI2	8	3	-0.368446	0.107443	0.000605276	0.0469882
ENSG00000197976	AKAP17A	X	1	0.459044	0.133849	0.000604544	0.0469882
ENSG00000146425	DYNLT1	6	3	-0.450155	0.131405	0.0006132	0.0470221
ENSG00000187837	HIST1H1C	6	3	0.454629	0.13272	0.000613716	0.0470221
ENSG00000206341	HLA-H	6	2	0.321681	0.0938446	0.000608485	0.0470221
ENSG00000232386		15	2	-0.630363	0.18413	0.000618261	0.0470221
ENSG00000255872		9	3	-0.566831	0.165595	0.000619363	0.0470221
ENSG00000259604		15	2	-0.630363	0.18413	0.000618261	0.0470221
ENSG00000272639		15	2	-0.630363	0.18413	0.000618261	0.0470221
ENSG00000272808		15	2	-0.630363	0.18413	0.000618261	0.0470221
ENSG00000199158	MIR96	7	3	-0.366303	0.10732	0.000642109	0.0486151
ENSG00000273749	CYFIP1	15	1	-0.321099	0.0941048	0.000644558	0.0486668
ENSG00000110651	CD81	11	3	0.448545	0.131565	0.000651271	0.0490393
ENSG00000197565	COL4A6	X	3	0.317805	0.093259	0.000654957	0.0491825
ENSG00000104133	SPG11	15	3	0.476191	0.139773	0.000657055	0.0492059
ENSG00000257331		12	2	-0.626426	0.184106	0.000667641	0.0498632

## Sheet: Kidney
Ensembl	Symbol	Chromosome	n.studies	summary	se.summary	p.value	adj.p.value
ENSG00000229807	XIST	X	1	-2.25162	0.190175	2.43215e-32	3.35138e-28
ENSG00000274655		X	1	-2.25162	0.190175	2.43215e-32	3.35138e-28
ENSG00000198034	RPS4X	X	2	-0.859548	0.108496	2.3299e-15	2.14033e-11
ENSG00000178772	CPN2	3	2	-0.665002	0.106531	4.31024e-10	2.96965e-06
ENSG00000198223	CSF2RA	X	2	0.399546	0.0670609	2.55404e-09	1.40774e-05
ENSG00000129538	RNASE1	14	2	0.612908	0.106112	7.64787e-09	3.51279e-05
ENSG00000092529	CAPN3	15	1	-0.492251	0.0878006	2.06501e-08	8.12995e-05
ENSG00000166801	FAM111A	11	2	0.587863	0.105926	2.86109e-08	9.8561e-05
ENSG00000002586	CD99	X	2	0.791836	0.149549	1.19117e-07	0.00036475
ENSG00000139329	LUM	12	2	0.548203	0.10566	2.12158e-07	0.000584685
ENSG00000169249	ZRSR2	X	2	-0.543387	0.105695	2.73154e-07	0.000684349
ENSG00000172086	KRCC1	2	2	0.535679	0.105561	3.883e-07	0.000891763
ENSG00000258461		15	1	-0.38016	0.075732	5.17232e-07	0.00109649
ENSG00000120798	NR2C1	12	2	0.374149	0.0748167	5.70711e-07	0.00112344
ENSG00000243955	GSTA1	6	2	-0.424786	0.0861977	8.30573e-07	0.00152598
ENSG00000132424	PNISR	6	2	0.422205	0.0862178	9.73318e-07	0.00167648
ENSG00000137145	DENND4C	9	2	0.510689	0.105405	1.2659e-06	0.00205218
ENSG00000202314	SNORD6	11	1	0.419463	0.087363	1.57576e-06	0.00241257
ENSG00000244073	RPS4XP6	5	1	-0.733257	0.15445	2.05915e-06	0.00298675
ENSG00000166206	GABRB3	15	2	-0.353876	0.0748804	2.29113e-06	0.00315706
ENSG00000266076		17	1	0.497199	0.107397	3.66447e-06	0.00480901
ENSG00000046647	GEMIN8	X	2	-0.483333	0.105316	4.44582e-06	0.00532706
ENSG00000170312	CDK1	10	2	0.483621	0.105224	4.30417e-06	0.00532706
ENSG00000166927	MS4A7	11	1	0.489344	0.107343	5.14736e-06	0.00583379
ENSG00000176102	CSTF3	11	2	0.340045	0.0746882	5.29209e-06	0.00583379
ENSG00000009950	MLXIPL	7	2	-0.476937	0.105224	5.82626e-06	0.00602932
ENSG00000042317	SPATA7	14	2	0.391371	0.0864013	5.90702e-06	0.00602932
ENSG00000242372	EIF6	20	2	-0.388895	0.0862365	6.49412e-06	0.00639183
ENSG00000103540	CCP110	16	2	0.665577	0.147969	6.85674e-06	0.00651604
ENSG00000135945	REV1	2	2	0.471913	0.105209	7.2744e-06	0.00668251
ENSG00000042832	TG	8	2	-0.658277	0.147776	8.40646e-06	0.00747334
ENSG00000157426	AASDH	4	2	0.654444	0.148002	9.78536e-06	0.00842734
ENSG00000115239	GPR75-ASB3	2	1	0.384524	0.0872923	1.05777e-05	0.00857384
ENSG00000270898	GPR75-ASB3	2	1	0.384524	0.0872923	1.05777e-05	0.00857384
ENSG00000154025	SLC5A10	17	2	-0.267592	0.06096	1.13544e-05	0.00894044
ENSG00000154240	CEP112	17	2	0.376057	0.0861386	1.26704e-05	0.00922259
ENSG00000163879	DNALI1	1	2	0.644722	0.147705	1.27167e-05	0.00922259
ENSG00000221994	ZNF630	X	2	0.459921	0.105155	1.22143e-05	0.00922259
ENSG00000132530	XAF1	17	2	0.456101	0.105116	1.43122e-05	0.0101136
ENSG00000128951	DUT	15	2	0.370245	0.0861139	1.71195e-05	0.011271
ENSG00000146247	PHIP	6	1	0.460211	0.10717	1.75307e-05	0.011271
ENSG00000155868	MED7	5	2	0.320092	0.0745523	1.75861e-05	0.011271
ENSG00000244067	GSTA2	6	1	-0.374655	0.0871422	1.713e-05	0.011271
ENSG00000119927	GPAM	10	2	0.450041	0.105125	1.86041e-05	0.0116525
ENSG00000078674	PCM1	8	2	0.441018	0.104983	2.65932e-05	0.0135719
ENSG00000103490	PYCARD	16	2	0.443145	0.104992	2.4349e-05	0.0135719
ENSG00000108848	LUC7L3	17	2	0.36562	0.086388	2.31311e-05	0.0135719
ENSG00000131462	TUBG1	17	2	-0.28158	0.0668361	2.52007e-05	0.0135719
ENSG00000166704	ZNF606	19	2	0.621063	0.147365	2.50394e-05	0.0135719
ENSG00000180964	TCEAL8	X	2	0.36265	0.0859995	2.47702e-05	0.0135719
ENSG00000185129	PURA	5	2	0.358797	0.0849367	2.39695e-05	0.0135719
ENSG00000230712		22	1	-0.450632	0.107128	2.59392e-05	0.0135719
ENSG00000237493		12	2	0.441344	0.105022	2.64091e-05	0.0135719
ENSG00000273173	SNURF	15	1	0.366338	0.0871099	2.60535e-05	0.0135719
ENSG00000066654	THUMPD1	16	2	0.44007	0.104983	2.76732e-05	0.0138663
ENSG00000243749	ZMYM6NB	1	1	0.447801	0.107107	2.90409e-05	0.014041
ENSG00000271741		1	1	0.447801	0.107107	2.90409e-05	0.014041
ENSG00000196757	ZNF700	19	2	0.436137	0.104988	3.26496e-05	0.0154814
ENSG00000206799	SNORA32	11	1	0.444762	0.107153	3.31436e-05	0.0154814
ENSG00000121989	ACVR2A	2	2	0.4349	0.10497	3.42692e-05	0.0154824
ENSG00000164342	TLR3	4	2	0.437094	0.105485	3.41782e-05	0.0154824
ENSG00000005486	RHBDD2	7	2	-0.433322	0.104972	3.65985e-05	0.0155172
ENSG00000135205	CCDC146	7	2	0.608869	0.14725	3.55076e-05	0.0155172
ENSG00000164902	PHAX	5	2	0.355151	0.0859485	3.59404e-05	0.0155172
ENSG00000278867		17	1	0.442298	0.107065	3.6099e-05	0.0155172
ENSG00000279493		21	1	-0.440925	0.107058	3.81276e-05	0.0159206
ENSG00000020577	SAMD4A	14	1	-0.440088	0.107053	3.94052e-05	0.0162085
ENSG00000166012	TAF1D	11	1	0.205689	0.050126	4.07053e-05	0.0162579
ENSG00000180573	HIST1H2AC	6	2	0.604077	0.147169	4.04948e-05	0.0162579
ENSG00000100889	PCK2	14	2	-0.349896	0.0859342	4.66774e-05	0.0163628
ENSG00000117616	RSRP1	1	2	0.428277	0.104907	4.45648e-05	0.0163628
ENSG00000122707	RECK	9	2	0.427558	0.104998	4.65974e-05	0.0163628
ENSG00000196312	HIATL2	9	2	0.303499	0.0745179	4.64451e-05	0.0163628
ENSG00000206834	SNORA1	11	1	0.35679	0.0872027	4.28583e-05	0.0163628
ENSG00000228856	USP17L30	4	1	-0.176031	0.0433376	4.86863e-05	0.0163628
ENSG00000229579	USP17L26	4	1	-0.176031	0.0433376	4.86863e-05	0.0163628
ENSG00000230430	USP17L25	4	1	-0.176031	0.0433376	4.86863e-05	0.0163628
ENSG00000231051	USP17L28	4	1	-0.176031	0.0433376	4.86863e-05	0.0163628
ENSG00000231637	USP17L29	4	1	-0.176031	0.0433376	4.86863e-05	0.0163628
ENSG00000232264	USP17L24	4	1	-0.176031	0.0433376	4.86863e-05	0.0163628
ENSG00000235780	USP17L27	4	1	-0.176031	0.0433376	4.86863e-05	0.0163628
ENSG00000250231	USP17L16P	4	1	-0.232734	0.0568329	4.22062e-05	0.0163628
ENSG00000128739	SNRPN	15	1	0.272849	0.0672591	4.97743e-05	0.0165269
ENSG00000071794	HLTF	3	2	0.423184	0.104941	5.5167e-05	0.0168849
ENSG00000096746	HNRNPH3	10	1	0.352081	0.0870927	5.2861e-05	0.0168849
ENSG00000144026	ZNF514	2	2	0.419904	0.104928	6.28509e-05	0.0168849
ENSG00000163295	ALPI	2	2	-0.591229	0.147038	5.79687e-05	0.0168849
ENSG00000163728	TTC14	3	2	0.421915	0.104927	5.79476e-05	0.0168849
ENSG00000169762	TAPT1	4	2	0.589749	0.147289	6.22729e-05	0.0168849
ENSG00000189180	ZNF33A	10	2	0.423864	0.104937	5.36306e-05	0.0168849
ENSG00000197013	ZNF429	19	2	0.593142	0.147118	5.53628e-05	0.0168849
ENSG00000206585	RNVU1-7	1	1	0.300773	0.0752622	6.43317e-05	0.0168849
ENSG00000206588	RNU1-28P	14	1	0.300773	0.0752622	6.43317e-05	0.0168849
ENSG00000206596	RNU1-27P	14	1	0.300773	0.0752622	6.43317e-05	0.0168849
ENSG00000206652	RNU1-1	1	1	0.300773	0.0752622	6.43317e-05	0.0168849
ENSG00000206737	RNVU1-18	1	1	0.300773	0.0752622	6.43317e-05	0.0168849
ENSG00000207005	RNU1-2	1	1	0.300773	0.0752622	6.43317e-05	0.0168849
ENSG00000207389	RNU1-4	1	1	0.300773	0.0752622	6.43317e-05	0.0168849
ENSG00000207513	RNU1-3	1	1	0.300773	0.0752622	6.43317e-05	0.0168849
ENSG00000214087	ARL16	17	1	0.429861	0.106997	5.88135e-05	0.0168849
ENSG00000227140	USP17L5	4	1	-0.167335	0.0416279	5.82533e-05	0.0168849
ENSG00000249104	USP17L17	4	1	-0.200493	0.0500799	6.2424e-05	0.0168849
ENSG00000267179		19	2	0.42434	0.104897	5.22541e-05	0.0168849
ENSG00000273768		1	1	0.300773	0.0752622	6.43317e-05	0.0168849
ENSG00000275405		KI270713.1	1	0.300773	0.0752622	6.43317e-05	0.0168849
ENSG00000133858	ZFC3H1	12	2	0.418467	0.104932	6.66395e-05	0.0172104
ENSG00000203865	ATP1A1-AS1	1	1	0.610011	0.152987	6.68207e-05	0.0172104
ENSG00000184898	RBM43	2	2	0.341855	0.0858798	6.87362e-05	0.0175398
ENSG00000129534	MIS18BP1	14	2	0.584688	0.14707	7.02091e-05	0.0177513
ENSG00000265437		18	2	-0.295319	0.0745233	7.40831e-05	0.0185605
ENSG00000102038	SMARCA1	X	2	0.414046	0.104832	7.82811e-05	0.019198
ENSG00000169059	VCX3A	X	2	-0.19588	0.0496169	7.88552e-05	0.019198
ENSG00000171747	LGALS4	19	2	-0.579799	0.14692	7.93452e-05	0.019198
ENSG00000204899	MZT1	13	1	0.343643	0.0870829	7.94141e-05	0.019198
ENSG00000158373	HIST1H2BD	6	1	0.343771	0.0872707	8.17786e-05	0.0194288
ENSG00000164187	LMBRD2	5	2	0.338741	0.0859683	8.1379e-05	0.0194288
ENSG00000100557	C14orf105	14	2	0.411278	0.104899	8.82932e-05	0.0207972
ENSG00000223509		15	1	-0.294692	0.075237	8.97149e-05	0.020953
ENSG00000134897	BIVM	13	2	0.409909	0.104849	9.24735e-05	0.0214158
ENSG00000267697	LUZP6	7	1	0.41717	0.106957	9.60491e-05	0.0220585
ENSG00000204815	TTC25	17	2	0.571628	0.146837	9.90355e-05	0.0225564
ENSG00000114737	CISH	3	2	-0.57122	0.146833	0.000100129	0.0226184
ENSG00000121486	TRMT1L	1	2	0.405759	0.104795	0.000107979	0.0241934
ENSG00000124523	SIRT5	6	2	0.288397	0.0745717	0.000110011	0.02445
ENSG00000178458	H3F3AP6	4	1	0.205007	0.0530705	0.000112043	0.0245063
ENSG00000205642	VCX3B	X	2	-0.255689	0.0661797	0.000111751	0.0245063
ENSG00000100884	CPNE6	14	2	-0.566747	0.146823	0.00011336	0.0245991
ENSG00000171060	C8orf74	8	2	-0.404361	0.10498	0.000117249	0.0248558
ENSG00000238597	SNORD4B	17	1	0.41191	0.106928	0.000117045	0.0248558
ENSG00000238649	SNORD42A	17	1	0.41191	0.106928	0.000117045	0.0248558
ENSG00000213996	TM6SF2	19	1	-0.334816	0.0869871	0.000118587	0.0249476
ENSG00000143797	MBOAT2	2	2	0.402484	0.104822	0.000123184	0.0257183
ENSG00000188171	ZNF626	19	2	0.253588	0.0661569	0.000126522	0.0262168
ENSG00000120696	KBTBD7	13	2	0.401487	0.104892	0.000129388	0.0266104
ENSG00000110245	APOC3	11	2	-0.540299	0.141431	0.000133328	0.0270175
ENSG00000196302		5	2	0.254794	0.0666851	0.000132991	0.0270175
ENSG00000158717	RNF166	16	2	-0.559914	0.146757	0.000136054	0.0272242
ENSG00000251694	USP17L9P	4	1	-0.181167	0.0474912	0.000136324	0.0272242
ENSG00000111335	OAS2	12	2	0.284106	0.0745267	0.000137773	0.0273157
ENSG00000155827	RNF20	9	2	0.558684	0.146709	0.000140035	0.0273704
ENSG00000162877	PM20D1	1	2	-0.326985	0.0858399	0.000139391	0.0273704
ENSG00000072042	RDH11	14	2	0.398081	0.104879	0.000147275	0.0285828
ENSG00000232399	USP17L13	4	1	-0.215393	0.0568038	0.00014951	0.0288136
ENSG00000086065	CHMP5	9	2	0.456372	0.120436	0.000151041	0.028876
ENSG00000179299	NSUN7	4	2	0.396821	0.10476	0.000151929	0.028876
ENSG00000144834	TAGLN3	3	2	0.39856	0.10528	0.000153257	0.0289289
ENSG00000147202	DIAPH2	X	1	0.577406	0.152643	0.000155125	0.0290822
ENSG00000079819	EPB41L2	6	1	0.403573	0.106857	0.000158878	0.0295845
ENSG00000182583	VCX	X	2	-0.211693	0.0561072	0.000161287	0.0298317
ENSG00000115138	POMC	2	2	0.395051	0.10476	0.000162592	0.0298725
ENSG00000173540	GMPPB	3	1	-0.284601	0.0756383	0.000168113	0.0306824
ENSG00000000971	CFH	1	2	0.279825	0.0744736	0.000171705	0.0311318
ENSG00000113240	CLK4	5	2	0.531148	0.141423	0.000172837	0.0311322
ENSG00000072501	SMC1A	X	2	-0.546873	0.146601	0.000191216	0.0311864
ENSG00000108406	DHX40	17	2	0.278445	0.074617	0.000190227	0.0311864
ENSG00000112936	C7	5	2	0.547676	0.146609	0.000187251	0.0311864
ENSG00000112981	NME5	5	2	0.549562	0.146623	0.000178149	0.0311864
ENSG00000152795	HNRNPDL	4	2	0.390799	0.104739	0.000190601	0.0311864
ENSG00000157399	ARSE	X	2	-0.549537	0.146627	0.000178346	0.0311864
ENSG00000171469	ZNF561	19	2	0.548137	0.146607	0.000184887	0.0311864
ENSG00000175899	A2M	12	2	0.548825	0.146632	0.000181919	0.0311864
ENSG00000196268	ZNF493	19	2	0.317709	0.0849075	0.000182693	0.0311864
ENSG00000196323	ZBTB44	11	2	0.392849	0.10475	0.0001766	0.0311864
ENSG00000197208	SLC22A4	5	2	-0.390933	0.104777	0.00019066	0.0311864
ENSG00000220157	HNRNPA1P12	5	1	0.281038	0.0752022	0.000186161	0.0311864
ENSG00000225490		20	1	0.400635	0.107153	0.000184813	0.0311864
ENSG00000232931	LINC00342	2	1	0.56909	0.152558	0.000191244	0.0311864
ENSG00000237294	EIF4BP9	X	1	0.399439	0.106907	0.000186739	0.0311864
ENSG00000277701		2	1	0.56909	0.152558	0.000191244	0.0311864
ENSG00000115415	STAT1	2	2	0.319921	0.0858057	0.000192673	0.0312346
ENSG00000123349	PFDN5	12	2	0.388637	0.104718	0.000206208	0.0330885
ENSG00000164031	DNAJB14	4	2	0.247258	0.0666825	0.000208912	0.0330885
ENSG00000174567	GOLT1A	1	2	-0.543559	0.146564	0.000208343	0.0330885
ENSG00000253203	GUSBP3	5	2	0.247267	0.0666776	0.000208575	0.0330885
ENSG00000172590	MRPL52	14	2	0.387114	0.104748	0.000219298	0.0345351
ENSG00000038274	MAT2B	5	2	0.31644	0.0858253	0.000226891	0.0349896
ENSG00000079332	SAR1A	10	2	0.379155	0.102767	0.000224711	0.0349896
ENSG00000179958	DCTPP1	16	2	-0.385882	0.104736	0.000229317	0.0349896
ENSG00000197062	ZSCAN26	6	2	0.539588	0.146533	0.000231072	0.0349896
ENSG00000227551	USP17L12	4	1	-0.184536	0.0500576	0.000227375	0.0349896
ENSG00000250745	USP17L20	4	1	-0.184536	0.0500576	0.000227375	0.0349896
ENSG00000257621	PSMA3-AS1	14	1	0.39361	0.106862	0.000230183	0.0349896
ENSG00000232054	NPM1P34	X	1	0.391224	0.106797	0.000249032	0.0375031
ENSG00000118620	ZNF430	19	2	0.383381	0.104703	0.000250645	0.0375409
ENSG00000116001	TIA1	2	2	0.38285	0.104756	0.000257516	0.0383616
ENSG00000117475	BLZF1	1	1	0.389443	0.106785	0.000265359	0.0393174
ENSG00000096872	IFT74	9	2	0.533242	0.146525	0.000273439	0.0402978
ENSG00000074935	TUBE1	6	2	0.380548	0.104681	0.000277643	0.0404844
ENSG00000138449	SLC40A1	2	2	0.38062	0.104665	0.000276323	0.0404844
ENSG00000032219	ARID4A	14	2	0.311154	0.0858099	0.000287753	0.0411906
ENSG00000126775	ATG14	14	2	0.532258	0.146668	0.000284514	0.0411906
ENSG00000138592	USP8	15	2	0.379158	0.104698	0.000292948	0.0411906
ENSG00000160282	FTCD	21	1	-0.387246	0.106785	0.00028738	0.0411906
ENSG00000188153	COL4A5	X	1	0.386857	0.106802	0.000292103	0.0411906
ENSG00000222624	RNU2-15P	1	1	-0.552279	0.15239	0.000289961	0.0411906
ENSG00000267645	POLR2J2	7	2	0.531028	0.146539	0.000290316	0.0411906
ENSG00000062096	ARSF	X	2	-0.528095	0.146441	0.000310714	0.0432473
ENSG00000253816		5	2	0.240433	0.0666584	0.000309829	0.0432473
ENSG00000118007	STAG1	3	2	0.376251	0.104668	0.000324747	0.0434946
ENSG00000142178	SIK1	21	2	-0.376498	0.10467	0.000321912	0.0434946
ENSG00000150593	PDCD4	10	1	0.383734	0.106758	0.000325117	0.0434946
ENSG00000167257	RNF214	11	2	0.377285	0.104768	0.000316822	0.0434946
ENSG00000173041	ZNF680	7	2	0.526755	0.146428	0.000321443	0.0434946
ENSG00000181666	HKR1	19	2	0.528524	0.146674	0.000314105	0.0434946
ENSG00000197891	SLC22A12	11	2	-0.308466	0.0858005	0.000324193	0.0434946
ENSG00000275993		21	2	-0.376498	0.10467	0.000321912	0.0434946
ENSG00000239039	SNORD13	8	1	0.547327	0.152342	0.000327202	0.0435622
ENSG00000141664	ZCCHC2	18	2	-0.367923	0.10268	0.000339409	0.04497
ENSG00000020426	MNAT1	14	2	0.523387	0.146519	0.000354078	0.0464668
ENSG00000164463	CREBRF	5	2	0.373836	0.104641	0.000353519	0.0464668
ENSG00000162600	OMA1	1	2	0.373406	0.104764	0.000364868	0.0474311
ENSG00000179454	KLHL28	14	2	0.37319	0.104676	0.000363568	0.0474311
ENSG00000235558		5	2	0.264472	0.0744472	0.000381628	0.0493769
ENSG00000197785	ATAD3A	1	2	-0.371547	0.104663	0.000385325	0.0496223

## Sheet: Liver
Ensembl	Symbol	Chromosome	n.studies	summary	se.summary	p.value	adj.p.value
ENSG00000116729	WLS	1	3	-0.79792	0.0915999	3.014e-18	7.82857e-14
ENSG00000173674	EIF1AX	X	3	-1.00324	0.132349	3.44868e-14	4.47881e-10
ENSG00000126838	PZP	12	2	-2.29012	0.306698	8.20371e-14	7.10277e-10
ENSG00000130021	HDHD1	X	2	-1.71565	0.277148	6.00179e-10	3.89727e-06
ENSG00000167992	VWCE	11	2	1.21732	0.206436	3.70537e-09	1.92487e-05
ENSG00000002586	CD99	X	2	1.31714	0.248816	1.19911e-07	0.000519096
ENSG00000091436		2	3	-0.555999	0.110111	4.43114e-07	0.00133635
ENSG00000171914	TLN2	15	3	-0.944648	0.187392	4.63046e-07	0.00133635
ENSG00000196562	SULF2	20	2	0.563785	0.111534	4.30742e-07	0.00133635
ENSG00000236698	EIF1AXP1	1	3	-0.928412	0.189739	9.92598e-07	0.00257817
ENSG00000100558	PLEK2	14	3	-0.928972	0.193649	1.60901e-06	0.00379932
ENSG00000265354	TIMM23	10	3	-0.464766	0.0999966	3.35468e-06	0.00726121
ENSG00000056998	GYG2	X	2	-0.656196	0.143618	4.89926e-06	0.00978871
ENSG00000108515	ENO3	17	3	0.608754	0.134573	6.07974e-06	0.0105277
ENSG00000215301	DDX3X	X	2	-0.731494	0.161354	5.80196e-06	0.0105277
ENSG00000241644	INMT	7	1	-1.22337	0.271942	6.83852e-06	0.0111015
ENSG00000003249	DBNDD1	16	3	0.586531	0.134812	1.35685e-05	0.0207311
ENSG00000135185	TMEM243	7	3	-0.798504	0.190466	2.76047e-05	0.0358503
ENSG00000169249	ZRSR2	X	2	-1.00561	0.239275	2.63701e-05	0.0358503
ENSG00000244073	RPS4XP6	5	1	-1.36063	0.323921	2.66345e-05	0.0358503
ENSG00000071073	MGAT4A	2	3	-0.794916	0.190608	3.04045e-05	0.0369592
ENSG00000115363	EVA1A	2	2	-0.592006	0.142181	3.13044e-05	0.0369592
ENSG00000119698	PPP4R4	14	3	0.700652	0.171546	4.42028e-05	0.0441586
ENSG00000147050	KDM6A	X	2	-1.54917	0.377765	4.11591e-05	0.0441586
ENSG00000155090	KLF10	8	3	-0.449129	0.109353	4.00573e-05	0.0441586
ENSG00000196507	TCEAL3	X	1	-0.463354	0.113417	4.39986e-05	0.0441586
ENSG00000158258	CLSTN2	3	3	-0.523571	0.129478	5.26131e-05	0.049364
ENSG00000167220	HDHD2	18	2	0.794658	0.196647	5.32144e-05	0.049364

[truncated: 2 more sheets: Lung, Thyroid]
