# Supplementary material for: Large Scale Gene Expression Meta-Analysis Reveals Tissue-Specific, Sex-Biased Gene Expression in Humans
Source: Front Genet. 2016 Oct 13;7:183. doi: 10.3389/fgene.2016.00183 (PMC5062749; doi:10.3389/fgene.2016.00183)
Supplement: Table S4 — Gene ontology results. This table lists all the GO terms that were found to be enriched within each tissue. Only significant GO terms were found for the NC, AnCg, and HC. [file Table4.XLSX]

## Sheet: Sheet1
Tissue	GO ID	GO Term	Gene Count	P.Value	FDR
NC	GO:0002526	acute inflammatory response	13	6.02e-08	0.0001
NC	GO:0009611	response to wounding	28	1.38e-07	0.0002
NC	GO:0031012	extracellular matrix	22	1.48e-07	0.0002
NC	GO:0005578	proteinaceous extracellular matrix	21	1.95e-07	0.0003
NC	GO:0006952	defense response	29	7.96e-07	0.0013
NC	GO:0031091	platelet alpha granule	9	2.7e-06	0.0036
NC	GO:0002474	antigen processing and presentation of peptide antigen via MHC class I	6	5.74e-06	0.0097
NC	GO:0006954	inflammatory response	19	6.09e-06	0.0103
NC	GO:0044421	extracellular region part	35	8.45e-06	0.0113
NC	GO:0005201	extracellular matrix structural constituent	10	9.62e-06	0.0139
NC	GO:0044420	extracellular matrix part	11	1.74e-05	0.0234
NC	GO:0006955	immune response	28	2.07e-05	0.035
AnCg	GO:0005829	cytosol	181	5.35e-08	0.0001
AnCg	GO:0016044	membrane organization	68	4.65e-07	0.0009
AnCg	GO:0031974	membrane-enclosed lumen	230	1.31e-06	0.0019
AnCg	GO:0031396	regulation of protein ubiquitination	27	1.42e-06	0.0026
AnCg	GO:0017076	purine nucleotide binding	238	3.04e-06	0.005
AnCg	GO:0007005	mitochondrion organization	32	4.27e-06	0.0079
AnCg	GO:0070013	intracellular organelle lumen	219	4.37e-06	0.0065
AnCg	GO:0043233	organelle lumen	223	4.6e-06	0.0068
AnCg	GO:0000166	nucleotide binding	269	9.45e-06	0.0155
AnCg	GO:0032553	ribonucleotide binding	226	1.06e-05	0.0173
AnCg	GO:0032555	purine ribonucleotide binding	226	1.06e-05	0.0173
AnCg	GO:0006091	generation of precursor metabolites and energy	55	1.06e-05	0.0196
AnCg	GO:0010604	positive regulation of macromolecule metabolic process	120	1.11e-05	0.0205
AnCg	GO:0031397	negative regulation of protein ubiquitination	21	1.22e-05	0.0224
AnCg	GO:0012505	endomembrane system	109	1.33e-05	0.0197
AnCg	GO:0006511	ubiquitin-dependent protein catabolic process	45	1.85e-05	0.034
AnCg	GO:0033554	cellular response to stress	85	2.13e-05	0.0391
AnCg	GO:0031090	organelle membrane	142	2.62e-05	0.0389
AnCg	GO:0005739	mitochondrion	141	2.7e-05	0.04
AnCg	GO:0005876	spindle microtubule	12	3.03e-05	0.045
HC	GO:0009611	response to wounding	21	1.3e-06	0.0021
HC	GO:0044459	plasma membrane part	47	8.93e-06	0.0116
