# Supplementary material for: Large Scale Gene Expression Meta-Analysis Reveals Tissue-Specific, Sex-Biased Gene Expression in Humans
Source: Front Genet. 2016 Oct 13;7:183. doi: 10.3389/fgene.2016.00183 (PMC5062749; doi:10.3389/fgene.2016.00183)
Supplement: Table S5 — Transcription factors that were found to contain enriched motifs with 10 kb of the transcription start site of sex-biased genes in each tissue. A list of enriched transcription factors of the sex-biased genes in each tissue. [file Table5.XLSX]

## Sheet: Sheet1
Nucleus Accumbens	Amygdala	Cerebellum	Anterior Cingulate Cortex	Dorsolateral Prefrontal Cortex	Frontal Cortex	Hippocampus	Bladder	Colon	Heart	Kidney	Liver	Lung	Pancreas	Thyroid
AP1	Ar	Ar	AP1	Arnt::Ahr	Ar	AP1	Ar	ARID3A	Arnt	ARID3A	ARID3A	AP1	Ar	AP1
CEBPA	ARID3A	ARID3A	ARID3A	CREB1	ARID3A	ARID3A	ARID3A	CEBPA	CREB1	Arnt	Arnt	Ar	E2F1	ARID3A
Ddit3::Cebpa	CREB1	Arnt	CEBPA	E2F1	CEBPA	CEBPA	Arnt	Ddit3::Cebpa	E2F1	CEBPA	Arnt::Ahr	ARID3A	ELK4	CEBPA
EBF1	CTCF	CTCF	ELF5	Egr1	CTCF	CREB1	CREB1	ELF5	Egr1	Ddit3::Cebpa	Ddit3::Cebpa	CEBPA	FOXA1	Evi1
ELF5	Ddit3::Cebpa	ELK4	FOXA1	ELF5	Evi1	CTCF	CTCF	Evi1	ELF5	E2F1	E2F1	Ddit3::Cebpa	Foxa2	FEV
ELK1	E2F1	FOXA1	Foxa2	ELK1	EWSR1-FLI1	Ddit3::Cebpa	Ddit3::Cebpa	FOXA1	ELK4	ELK1	EBF1	FEV	FOXD1	FOXA1
FEV	ELF5	Foxa2	FOXD1	FEV	FOXA1	ELF5	E2F1	Foxa2	ESR2	ESR2	ELK1	FOXA1	Foxd3	Foxa2
FOXA1	ELK1	FOXD1	Foxd3	Foxa2	Foxa2	ELK1	FOXA1	FOXD1	Esrrb	Evi1	ELK4	Foxa2	FOXI1	FOXD1
Foxa2	ELK4	Foxd3	FOXF2	FOXI1	Foxd3	Evi1	Foxa2	Foxd3	Evi1	Foxa2	FOXA1	FOXF2	FOXO3	Foxd3
FOXD1	EWSR1-FLI1	FOXF2	FOXI1	GABPA	FOXF2	FEV	FOXD1	FOXF2	GABPA	FOXD1	Foxd3	FOXI1	Foxq1	FOXF2
FOXI1	FEV	FOXI1	FOXO3	HLF	FOXI1	FOXA1	Foxd3	FOXI1	Hand1::Tcfe2a	Foxd3	FOXI1	FOXO3	HLF	FOXI1
FOXO3	FOXA1	FOXO3	Foxq1	IRF1	Foxq1	Foxa2	FOXI1	FOXO3	HIF1A::ARNT	FOXF2	GABPA	Foxq1	HNF1B	FOXO3
GABPA	FOXD1	Foxq1	Gata1	Klf4	Gfi	FOXD1	FOXO3	Foxq1	HNF1A	FOXI1	HIF1A::ARNT	Gfi	Lhx3	Foxq1
Gfi	Foxd3	HLF	Gfi	MAX	HLF	Foxd3	Foxq1	Gata1	IRF2	FOXO3	HNF1A	HLF	MYC::MAX	Gfi
Hand1::Tcfe2a	FOXF2	HNF1A	HLF	Myb	HNF1A	FOXF2	HNF1A	Gfi	MAX	Foxq1	MAX	HNF1A	NFIL3	HLF
HLF	FOXI1	HNF1B	HNF1A	Mycn	HNF1B	FOXI1	MIZF	HLF	MIZF	GABPA	Myb	HNF1B	NF-kappaB	HNF1A
MEF2A	FOXO3	IRF2	HNF1B	MZF1_1-4	IRF1	FOXO3	Myc	HNF1A	Myb	HNF1A	Myc	IRF1	NKX3-1	HNF1B
Myf	Foxq1	MEF2A	HOXA5	MZF1_5-13	IRF2	Foxq1	MYC::MAX	HNF1B	Myc	HNF1B	Myf	Lhx3	Nr2e3	HOXA5
MZF1_1-4	HLF	Myc	Lhx3	NFE2L2	Lhx3	Gata1	Mycn	HOXA5	MYC::MAX	IRF1	MZF1_1-4	MEF2A	Pax5	IRF1
MZF1_5-13	HNF1B	MYC::MAX	MEF2A	NF-kappaB	MEF2A	HNF1A	NFE2L2	MEF2A	Mycn	Lhx3	MZF1_5-13	NFATC2	PBX1	Lhx3
NHLH1	MEF2A	Mycn	NFATC2	NFKB1	MIZF	HNF1B	NF-kappaB	NFATC2	MZF1_1-4	MAX	NF-kappaB	NFIL3	Pou5f1	MEF2A
Nr2e3	MYC::MAX	NFE2L2	NFE2L2	NR4A2	Myc	HOXA5	Pax5	NFE2L2	MZF1_5-13	Myc	NFKB1	NKX3-1	RORA_1	NFATC2
NR3C1	NFE2L2	NF-kappaB	NFIL3	PPARG::RXRA	MYC::MAX	MEF2A	PBX1	NFIL3	NF-kappaB	NFIL3	NHLH1	Nkx3-2	RORA_2	NFIL3
RORA_1	NFIL3	NKX3-1	Nkx2-5	RELA	NFIL3	NFIL3	RORA_1	Nkx2-5	NFKB1	NKX3-1	NKX3-1	NR3C1	Sox2	Nkx2-5
RUNX1	Nkx2-5	Pax5	NKX3-1	RREB1	NKX3-1	Nkx2-5	RUNX1	NKX3-1	NFYA	Pax4	Nobox	Pax4	SRF	NKX3-1
Sox17	NKX3-1	PBX1	Nkx3-2	RUNX1	NR3C1	NKX3-1	SPI1	Nkx3-2	NHLH1	Pou5f1	Nr2e3	Pax6	SRY	Nkx3-2
Sox2	NR3C1	Pou5f1	Nobox	Sox17	Pax5	Nkx3-2	T	Nobox	Pax4	PPARG::RXRA	Pdx1	PBX1	T	Nobox
SOX9	PBX1	RELA	Nr2e3	SOX9	Pax6	Nr2e3	TAL1::TCF3	NR2F1	PLAG1	RORA_1	Prrx2	Pou5f1	Tal1::Gata1	NR3C1
SPI1	Pdx1	RORA_2	NR3C1	SP1	PBX1	NR3C1	TBP	Pax6	REL	Sox17	REL	Prrx2	TBP	PBX1
SPIB	Pou5f1	RREB1	Pdx1	SPI1	Pdx1	Pdx1	TP53	PBX1	RREB1	Sox2	RELA	RUNX1	USF1	Pdx1
SRY	Prrx2	Sox2	Pou5f1	SPIB	Prrx2	Prrx2	USF1	Pdx1	RXR::RAR_DR5	SRY	RORA_2	RXR::RAR_DR5		Pou5f1
STAT1	RELA	Sox5	Prrx2	SRF	RORA_1	RORA_2		Pou5f1	RXRA::VDR	T	RUNX1	Sox17		PPARG
Stat3	RORA_1	SRY	RORA_2	STAT1	RORA_2	RUNX1		Prrx2	SP1	TBP	Sox17	Sox2		Prrx2
Tal1::Gata1	RORA_2	T	Sox17	Stat3	RREB1	Sox17		RELA	SPI1	TLX1::NFIC	SPI1	SOX9		REL
TAL1::TCF3	RREB1	Tal1::Gata1	Sox5	T	RUNX1	Sox2		RORA_2	SRF		SPIB	SRF		RORA_1
TBP	Sox2	TAL1::TCF3	SOX9	TEAD1	RXR::RAR_DR5	SOX9		Sox2	Tcfcp2l1		SRF	SRY		RORA_2
TEAD1	SPI1	TBP	SPIB	USF1	Sox5	SPIB		SOX9	TP53		TAL1::TCF3	Stat3		Sox17
TLX1::NFIC	SPIB	USF1	SRY	Zfx	SOX9	SRY		SPI1	USF1		USF1	Tal1::Gata1		Sox2
YY1	SRF		T	ZNF354C	SRF	TAL1::TCF3		SPIB	YY1		YY1	TAL1::TCF3		Sox5
ZNF354C	SRY		TBP		SRY	TBP		T	ZEB1		ZEB1	TBP		SOX9
	T				T	YY1		TAL1::TCF3	Zfp423		Zfp423	TP53		SPIB
	Tal1::Gata1				TAL1::TCF3			TBP	znf143		Zfx	YY1		SRF
	TAL1::TCF3				TBP			TP53	ZNF354C		ZNF354C			SRY
					TP53			YY1						Tal1::Gata1
														TBP
														TLX1::NFIC
														znf143
