# Supplementary material for: Large Scale Gene Expression Meta-Analysis Reveals Tissue-Specific, Sex-Biased Gene Expression in Humans
Source: Front Genet. 2016 Oct 13;7:183. doi: 10.3389/fgene.2016.00183 (PMC5062749; doi:10.3389/fgene.2016.00183)
Supplement: Table S6 — Clinical and lifestyle factors supplied by each data set. A table representing which data set supplied sample information such as age, ethnicity, sex, smoking status, and disease status. [file Table6.XLSX]

## Sheet: Sheet1
GEO Accession	Organ/Tissue	Age	Ethnicity	Smoking	BMI	RIN	Sex	Batches	Diseases	Contact Country
GSE10072	Lung	Yes	NS	Yes	NS	NS	Yes	NA	Cancer	USA		Abbreviations
GSE11512	Brain	Yes	NS	NS	NS	NS	Yes	NA	NA	Germany		NS	Not supplied
GSE13507	Bladder	NS	NS	NS	NS	NS	NS	NA	Cancer	South Korea		NA	Not applicable
GSE15471	Pancreas	NS	NS	NS	NS	NS	NS	NA	Cancer	Romania
GSE18995	Liver	NS	NS	NS	NS	NS	NS	NA	NA	South Korea
GSE23649	Liver	NS	NS	NS	NS	NS	NS	NA	NA	Spain
GSE26887	Heart	Yes	NS	NS	NS	NS	Yes	NA	Diabetes	Italy
GSE33630	Thyroid	NS	NS	NS	NS	NS	NS	NS	Cancer	Brussels
GSE36192	Brain	NS	NS	NS	NS	NS	NS	Yes	NA	Bethesda
GSE38941	Liver	NS	NS	NS	NS	NS	NS	NA	HBV	USA
GSE41328	Colon	NS	NS	NS	NS	NS	NS	NA	Cancer	USA
GSE43974	Kidney	NS	NS	NS	NS	NS	NS	NA	NA	Netherlands
GSE44456	Brain	Yes	NS	Yes	NS	NS	Yes	Yes	Cirrhosis	USA
GSE45642	Brain	NS	NS	NS	NS	NS	NS	Yes	NA	USA
GSE50892	Kidney	Yes	Yes	NS	NS	NS	NS	NA	Cirrhosis	USA
GSE51024	Lung	NS	NS	NS	NS	NS	NS	NA	Cancer	USA
GSE54572	Brain	NS	NS	NS	NS	NS	NS	NA	NA	USA
GSE55231	Heart	Yes	NS	NS	NS	NS	Yes	NA	NA	Netherlands
GSE57338	Heart	Yes	NS	NS	NS	NS	Yes	NA	Heart Failure	USA
GSE61276	Liver	NS	NS	NS	NS	NS	NS	Yes	Cancer	Estonia
GSE65144	Thyroid	NS	NS	NS	NS	NS	NS	NA	Cancer	USA
GSE8671	Colon	NS	NS	NS	NS	NS	NS	NA	Cancer	Switzerland
