# Supplementary material for: Large Scale Gene Expression Meta-Analysis Reveals Tissue-Specific, Sex-Biased Gene Expression in Humans
Source: Front Genet. 2016 Oct 13;7:183. doi: 10.3389/fgene.2016.00183 (PMC5062749; doi:10.3389/fgene.2016.00183)
Supplement: Table S7 — Total number of sex-biased genes at different log2FC cut-offs. A table listing the total number of genes that were found to be sex-biased in each tissue at different log2FC cut-offs. This analysis was performed with the sex chromosomes included. [file Table7.XLSX]

## Sheet: Sheet1
	Magnitude Log2FC cut-offs
Tissue	No Cut off	FC > 0.5	FC > 1	FC > 1.5	FC > 2
Bladder	16	13	10	7	6
NC	264	55	9	4	4
AMY	17	12	6	4	3
CB	98	32	20	12	8
AnCg	1818	1281	54	10	0
DLPFC	198	98	7	4	3
FC	45	45	45	45	45
HC	205	168	43	12	7
Colon	218	218	175	125	106
Heart	375	251	31	7	2
Kidney	224	59	4	4	3
Liver	32	29	12	5	2
Lung	36	33	19	9	4
Pancreas	22	19	13	11	10
Thyroid	163	162	85	45	27
